# Supplementary material for: Transcriptomic Profiling Analysis of Castration-Resistant Prostate Cancer Cell Lines Treated with Chronic Intermittent Hypoxia
Source: Cancers (Basel). 2022 Aug 16;14(16):3959. doi: 10.3390/cancers14163959 (PMC9406188; doi:10.3390/cancers14163959)
Supplement: Supplementary file 1 [file cancers-14-03959-s001.zip]

Archive with 4 entries (4 files):
- Supplementary Materials.pdf
- Table S1. DEG in 22Rv1-CI.xlsx
- Table S2. DEG in 22Rv1-PCI.xlsx
- Table S3. DEG between 22Rv1-CI and 22Rv1-PCI.xlsx
