# Supplementary material for: Transcriptomic Profiling Analysis of Castration-Resistant Prostate Cancer Cell Lines Treated with Chronic Intermittent Hypoxia
Source: Cancers (Basel). 2022 Aug 16;14(16):3959. doi: 10.3390/cancers14163959 (PMC9406188; doi:10.3390/cancers14163959)
Supplement: Supplementary file 1 [file cancers-14-03959-s001.zip › Table S1. DEG in 22Rv1-CI.xlsx]

## Sheet: 22Rv1-CI
Table S1. Differently expressed genes in 22Rv1-CI
Gene symbol	baseMean	log2FoldChange	lfcSE	stat	pvalue
A2M	329.971	-1.19541	0.298011	-4.01128	6.03911e-05
ACAP3	3892.48	1.04224	0.309206	3.37069	0.000749788
ACHE	416.366	1.51839	0.303839	4.99735	5.81242e-07
ACP3	225.683	-1.31218	0.399555	-3.28411	0.00102305
ACP4	110.161	1.53716	0.416866	3.68743	0.000226534
ACSL1	1442.09	0.829151	0.230795	3.59259	0.000327404
ACSM3	659.741	-1.11052	0.25863	-4.29387	1.75583e-05
ACTN2	276.962	-1.05257	0.312252	-3.37091	0.000749204
ADAMTS1	1604.9	1.77049	0.243994	7.25628	3.97875e-13
ADGRB1	685.369	0.872441	0.252286	3.45815	0.000543903
ADM	1660.23	1.99919	0.27734	7.20844	5.65949e-13
ADRA2A	524.399	-3.14632	0.277234	-11.349	7.50452e-30
AHNAK	12083.6	0.817094	0.229741	3.55658	0.00037571
AHNAK2	211.102	1.38168	0.34618	3.9912	6.57387e-05
AKAP12	10068.1	1.55282	0.229703	6.76009	1.37903e-11
AKR1C2	876.681	-1.43542	0.319993	-4.4858	7.26423e-06
AKR1C3	1683.44	-1.24632	0.292616	-4.25923	2.05135e-05
ALB	3778.62	-3.22406	0.221194	-14.5757	4.01033e-48
ALDH2	126.592	-1.37319	0.422387	-3.25102	0.00114991
ALPL	153.425	-1.48776	0.370998	-4.01015	6.06793e-05
AMOTL1	1010.73	0.785076	0.243112	3.22928	0.00124104
ANGPTL4	4910.26	0.744947	0.223482	3.33337	0.000858002
ANKRD30A	84.4085	-2.21222	0.516245	-4.28521	1.82569e-05
ANXA2	8228.4	0.918145	0.224318	4.09305	4.25728e-05
APLP1	5102.71	0.751349	0.235461	3.19097	0.00141797
APOC1	410.412	-1.33077	0.304396	-4.37184	1.23204e-05
APOH	78.1413	-3.82481	0.567392	-6.74103	1.57266e-11
ARHGAP24	218.847	1.1804	0.343011	3.44129	0.00057894
ARHGAP27P2	70.5377	2.21703	0.547679	4.04805	5.1647e-05
ARL10	325.962	1.11512	0.299976	3.71738	0.000201299
ARMH4	641.015	1.15716	0.274513	4.21532	2.49421e-05
ASB9	2299.1	-1.04465	0.249839	-4.18131	2.89833e-05
ASRGL1	2485.45	1.37007	0.258557	5.29893	1.16485e-07
ASTL	69.2459	2.10724	0.542658	3.88318	0.000103098
ATG9B	1095.6	1.61925	0.243968	6.63713	3.19858e-11
ATP1B1	4601.6	0.829154	0.229167	3.61812	0.000296754
ATP2B1	4332.34	0.944969	0.230418	4.10111	4.11171e-05
ATP6	7257.36	-1.01138	0.273801	-3.69385	0.000220882
ATP8	735.259	-1.43362	0.38815	-3.69348	0.000221207
B4GALNT3	721.211	1.0524	0.286616	3.67182	0.000240828
B4GALNT4	1914.35	1.16594	0.309056	3.77257	0.000161578
BAG2	307.797	-1.16009	0.306974	-3.77912	0.000157386
BAIAP2L2	945.809	-1.12068	0.318947	-3.51368	0.000441953
BAIAP3	1044.09	1.14395	0.269134	4.25049	2.13302e-05
BARX1	735.945	1.88771	0.30578	6.17343	6.68252e-10
BASP1	587.97	1.63456	0.272065	6.00798	1.87851e-09
BEND5	277.481	1.19407	0.343117	3.48005	0.000501324
BHLHE40	220.644	1.0888	0.33828	3.21862	0.00128807
BHLHE41	353.516	0.971723	0.286503	3.39166	0.000694696
BMPR1B	1425.57	0.806837	0.245042	3.29265	0.000992475
BOLA3	2388.42	-1.23434	0.341673	-3.61263	0.000303109
BTG1	9631.26	0.719775	0.22378	3.21644	0.00129792
C2CD4A	55.6381	1.83104	0.567568	3.22612	0.00125481
C2CD4D-AS1	193.987	1.41979	0.376534	3.77067	0.000162808
C5	646.657	-1.04083	0.254762	-4.08548	4.39858e-05
CACFD1	911.753	1.53433	0.346788	4.42441	9.67052e-06
CACNA2D1	846.703	-0.98111	0.252962	-3.87848	0.00010511
CALB2	57.1689	-1.97648	0.566898	-3.48648	0.000489431
CAND2	119.244	-1.89045	0.546889	-3.45673	0.000546764
CAPG	432.068	1.0006	0.277832	3.60145	0.000316448
CAT	3742.53	-0.889192	0.277621	-3.20289	0.00136054
CAVIN1	908.65	1.17195	0.319451	3.66863	0.000243853
CCDC85A	1326.68	1.39721	0.23237	6.01288	1.82256e-09
CCDC9B	56.5262	2.11022	0.556217	3.79388	0.00014831
CCN2	274.968	-1.33067	0.306687	-4.33886	1.43223e-05
CCN5	319.92	1.60913	0.297212	5.41408	6.16033e-08
CCNB2	5082.22	-0.843121	0.253194	-3.32994	0.000868662
CCNO	189.01	1.14281	0.350085	3.26438	0.00109703
CD163L1	168.685	1.26938	0.368506	3.44467	0.000571762
CD47	2136.89	0.830971	0.249752	3.32718	0.000877288
CD55	3080.4	0.912387	0.247508	3.68629	0.000227544
CDC20	2281.18	-0.852958	0.23752	-3.5911	0.000329282
CDC42BPG	2901.41	0.870521	0.270341	3.22009	0.00128149
CDCA7	981.506	-0.861264	0.263688	-3.26623	0.00108991
CDH22	23.2832	3.64051	0.963085	3.78005	0.000156798
CDKN1A	2152.9	1.03118	0.226668	4.5493	5.38247e-06
CEACAM5	32.9726	2.39544	0.743242	3.22296	0.00126875
CEACAM6	416.169	1.42	0.299131	4.74709	2.06365e-06
CEMIP	433.526	0.967595	0.288354	3.35558	0.000791984
CENPK	1116.24	-0.983096	0.261873	-3.7541	0.000173965
CHAC2	203.356	-1.4769	0.367242	-4.02159	5.78065e-05
CHD5	578.109	1.75674	0.297345	5.90809	3.46106e-09
CHGB	4611.35	1.20421	0.229286	5.25199	1.50464e-07
CHRNA2	1895.35	-0.734269	0.227505	-3.22748	0.00124884
CHRNA4	178.426	2.01875	0.367746	5.48954	4.02989e-08
CHST2	642.264	1.03267	0.29854	3.45906	0.000542057
CLSTN3	838.986	0.905075	0.245084	3.69291	0.000221699
CNN3	2296.56	-1.38149	0.339365	-4.07081	4.68493e-05
CNTN2	90.0442	3.56022	0.595639	5.97714	2.27093e-09
COL13A1	115.838	2.50567	0.485083	5.16544	2.3988e-07
COL1A1	526.479	1.05869	0.322039	3.28745	0.001011
COL23A1	37.1146	2.97751	0.709619	4.19592	2.71764e-05
COL7A1	4390.67	1.60152	0.359006	4.46099	8.15812e-06
COX2	23891.1	-1.44045	0.346607	-4.15587	3.24056e-05
COX3	10415.3	-1.59468	0.360781	-4.42009	9.8661e-06
CPLX3	211.169	1.84483	0.334581	5.51384	3.51088e-08
CRABP2	827.539	1.11037	0.24734	4.48924	7.14761e-06
CRIP1	857.517	1.21078	0.377334	3.20879	0.00133296
CRLF1	468.616	0.931637	0.275649	3.3798	0.000725399
CRYAB	91.0817	1.51107	0.452969	3.33592	0.000850187
CRYBA2	91.6887	1.7992	0.447328	4.0221	5.76804e-05
CRYM	274.403	1.09235	0.318846	3.42595	0.000612657
CRYZ	1782.83	-0.803657	0.228526	-3.51671	0.000436937
CTSV	494.754	1.01719	0.266715	3.81379	0.00013685
CX3CL1	200.961	-1.07306	0.334154	-3.21127	0.0013215
CXCL13	67.1104	-3.04958	0.621063	-4.91025	9.09598e-07
CYC1	7131.81	-1.1268	0.322467	-3.49432	0.000475271
CYP2C8	26.3859	-3.74749	1.0201	-3.67365	0.000239108
CYP4F23P	311.634	1.62126	0.310359	5.2238	1.75285e-07
CYP4F8	808.347	1.48792	0.253687	5.86517	4.48664e-09
CYSTM1	1039.29	-1.12078	0.336502	-3.33068	0.000866326
DANCR	1146.54	-1.29321	0.293505	-4.40608	1.05259e-05
DAPK2	357.857	0.949131	0.29569	3.20989	0.00132786
DBI	1475.03	-0.839014	0.255438	-3.28461	0.00102123
DCST1	32.1144	2.3171	0.717214	3.23069	0.00123491
DDC	216.151	-1.13628	0.336664	-3.37511	0.00073787
DDIT4	3283.48	0.855441	0.229065	3.73449	0.000188095
DHCR7	842.758	-1.16567	0.321026	-3.63108	0.000282243
DLG4	307.359	1.38617	0.356594	3.88723	0.000101393
DLX3	52.7105	2.09123	0.614643	3.40234	0.000668113
DPYSL4	1000.48	1.49576	0.241827	6.18525	6.20046e-10
DSP	8227.43	0.805836	0.213592	3.77279	0.000161432
DUOX2	83.1383	2.38723	0.534037	4.47015	7.81657e-06
DUSP4	1153.74	0.777039	0.242361	3.20612	0.00134536
E2F8	432.179	-1.16426	0.353145	-3.29684	0.000977784
EDN2	5656.38	1.40541	0.215826	6.51174	7.42843e-11
EFCAB10	91.2739	-1.78824	0.50058	-3.57234	0.000353812
EGLN3	364.533	1.22304	0.357255	3.42344	0.000618329
ELOVL5	7271.69	-1.1228	0.261385	-4.29558	1.74235e-05
ENO2	20826.4	0.992693	0.212048	4.68146	2.84834e-06
ERVMER34-1	107.377	-1.60126	0.418963	-3.82196	0.000132396
EXOSC10	1720.79	-1.21485	0.364132	-3.33629	0.000849035
F3	809.517	-0.947753	0.280387	-3.38016	0.000724425
FAM111B	14711.5	-1.18274	0.256315	-4.61439	3.94246e-06
FAM131B	29.884	3.03293	0.932553	3.25229	0.00114478
FAM174B	498.779	1.12556	0.281657	3.99622	6.43618e-05
FANK1	555.863	0.923557	0.26976	3.42362	0.000617922
FER1L4	418.375	1.07264	0.322703	3.32393	0.000887569
FGD5	152.915	2.09638	0.403231	5.19896	2.00403e-07
FGF13	735.746	-0.832701	0.248848	-3.34623	0.00081918
FGFR4	86.7758	-1.56505	0.470821	-3.32409	0.000887068
FIBCD1	307.855	1.55485	0.372103	4.17855	2.93378e-05
FLNB	8342.31	0.88497	0.216332	4.09079	4.29906e-05
FLRT3	169.02	-1.21412	0.362598	-3.3484	0.000812787
FMOD	53.3511	-3.03227	0.797991	-3.79987	0.000144769
FN1	2025.19	0.861402	0.248196	3.47066	0.000519188
FOSL2	550.749	1.00126	0.267933	3.73696	0.000186256
FSCN1	1663.14	1.19045	0.259331	4.59048	4.42236e-06
FURIN	2280.66	0.78555	0.224385	3.5009	0.000463681
FYN	279.215	0.984739	0.306158	3.21644	0.00129793
GABARAPL1	1007.26	0.89298	0.248736	3.59007	0.000330593
GADD45G	1118.42	1.37503	0.288115	4.77252	1.81935e-06
GAL	134.403	-1.41071	0.424574	-3.32264	0.000891684
GALNT10	3872.81	0.874977	0.217407	4.0246	5.70729e-05
GALNT2	3284.74	1.11703	0.262144	4.26114	2.0339e-05
GAST	133.145	2.88927	0.496468	5.81965	5.8972e-09
GATA3	417.018	-1.97802	0.278654	-7.09847	1.26143e-12
GATA3-AS1	94.3078	-1.66715	0.459778	-3.62598	0.000287864
GBE1	7919.23	0.897845	0.218029	4.11801	3.82163e-05
GC	40.2903	-2.8786	0.747526	-3.85084	0.000117714
GDF15	3849.25	0.88155	0.219369	4.01858	5.8551e-05
GEMIN5	674.389	-0.87991	0.257264	-3.42026	0.000625611
GINS3	1711.62	-0.812939	0.25271	-3.21689	0.00129589
GLYATL2	24.717	-3.2005	0.889352	-3.59869	0.000319826
GOLGA7B	119.341	1.77601	0.41643	4.26486	2.00032e-05
GPC1	327.81	1.08245	0.33013	3.27887	0.00104225
GPNMB	2810.33	0.914683	0.239331	3.82183	0.000132465
GPRC5A	331.207	1.19426	0.313033	3.81512	0.000136115
GRAMD1A	340.036	0.999941	0.313078	3.1939	0.00140363
GRB10	1481.23	1.10558	0.273301	4.04528	5.22611e-05
GSTM4	435.595	-1.41628	0.338051	-4.18954	2.79526e-05
H2AC17	840.811	-1.06579	0.323446	-3.2951	0.000983867
H4C8	413.05	1.22368	0.277088	4.41622	1.0044e-05
HBEGF	241.325	1.05606	0.315873	3.34329	0.0008279
HDDC2	1315.79	-1.06059	0.32487	-3.26466	0.00109597
HEY1	182.321	1.53147	0.355438	4.30869	1.64224e-05
HGF	2222.23	-1.04663	0.279744	-3.74138	0.000183009
HHIPL1	33.6655	3.05791	0.782958	3.90559	9.39953e-05
HILPDA-AS1	187.486	1.4932	0.39551	3.77537	0.000159769
HK2	5926.36	0.801168	0.219446	3.65087	0.000261352
HLA-A	880.432	1.47616	0.252382	5.8489	4.94835e-09
HLA-B	3077.52	1.85448	0.273501	6.78054	1.19731e-11
HLA-C	5679.4	1.46158	0.262393	5.5702	2.54449e-08
HM13	2686.78	-1.05169	0.311331	-3.37803	0.000730074
HMGCS2	844.952	-1.32117	0.245859	-5.3737	7.71386e-08
HNF1A	166.167	-1.47957	0.445645	-3.32007	0.000899948
HNMT	209.352	-1.68002	0.337939	-4.97136	6.6484e-07
HOXA10	152.724	1.34388	0.407623	3.29688	0.000977662
HR	71.2872	1.70441	0.503321	3.38633	0.000708344
IFI30	1122.69	-0.878804	0.2593	-3.38915	0.000701108
IGF1R	1211.72	1.22438	0.240078	5.09994	3.39757e-07
IGFBP3	2845.6	-0.908017	0.250682	-3.62219	0.000292119
IGSF8	1957.18	1.0211	0.313747	3.25454	0.00113576
IL1R2	70.2468	-2.1121	0.642089	-3.28942	0.00100394
IL6R	540.765	1.15334	0.275941	4.17966	2.9195e-05
IRF6	1655.4	0.914582	0.252476	3.62245	0.000291826
IRX3	3602.18	-0.922855	0.21855	-4.22263	2.41466e-05
IRX5	1308.67	-0.924596	0.24435	-3.7839	0.000154388
ISG20	3350.47	0.929347	0.26723	3.4777	0.000505731
ITGA1	185.519	-2.0495	0.392233	-5.22522	1.73947e-07
JAG2	1904.57	1.1192	0.292937	3.8206	0.000133128
KCNC4	313.554	1.32215	0.322104	4.10474	4.04778e-05
KCNK15	26.0907	4.45866	1.041	4.28304	1.8436e-05
KCNN1	153.924	1.4616	0.434264	3.3657	0.000763491
KDM3A	3738.74	0.824222	0.218618	3.77014	0.000163156
KDM5B	2490.54	0.942712	0.225483	4.18086	2.90409e-05
KDM7A-DT	609.958	1.3975	0.317586	4.40037	1.08068e-05
KIF20A	1474.37	-1.01094	0.315336	-3.20591	0.00134636
KIF5C	587.575	0.957425	0.260016	3.68218	0.000231248
KLF16	400.007	1.41545	0.415454	3.40699	0.000656845
KLHDC8B	528.964	1.07731	0.31225	3.45015	0.000560279
KLHL35	165.24	1.46814	0.413892	3.54715	0.000389416
KLK1	1807.83	0.922746	0.280686	3.28746	0.00101094
KLK3	1258.31	0.858012	0.235779	3.63905	0.000273648
KNSTRN	4631.42	-0.885167	0.270555	-3.27168	0.00106912
KRT15	541.691	1.49247	0.271115	5.50492	3.69338e-08
KRT19	78326.7	1.41681	0.284066	4.98761	6.11305e-07
KRT7	6929.56	1.97624	0.302998	6.52229	6.92433e-11
L1CAM	129.487	1.59004	0.401407	3.96118	7.45808e-05
LACTB2	1005.79	-1.34951	0.399463	-3.37831	0.000729334
LAD1	1498.7	-0.773211	0.232605	-3.32414	0.000886924
LAMB1	1547.13	-0.821648	0.253314	-3.24359	0.00118032
LAMB3	668.75	1.10988	0.256502	4.32697	1.51175e-05
LAMC2	990.051	1.65051	0.24192	6.82254	8.94465e-12
LINC01029	396.9	-1.37451	0.295574	-4.65032	3.31419e-06
LINC01145	55.3997	2.22337	0.650571	3.41757	0.000631817
LINC01694	591.736	0.985614	0.28272	3.48618	0.000489966
LINC02348	52.5405	2.05721	0.587198	3.50343	0.000459308
LINC02593	293.774	1.12242	0.328448	3.41734	0.00063236
LKAAEAR1	23.1064	4.06014	1.09821	3.69704	0.000218132
LMNTD2	364.865	1.12583	0.333338	3.37743	0.000731669
LOC100129434	497.996	1.11901	0.316575	3.53473	0.00040819
LOC100422233	438.208	1.29029	0.335636	3.84431	0.000120891
LOC100499489	111.994	1.51545	0.441661	3.43125	0.000600801
LOC100996842	491.308	0.967536	0.294198	3.28873	0.00100641
LOC101929280	15.6421	4.36306	1.27496	3.42212	0.000621342
LOC101929638	23.0784	-2.95493	0.856216	-3.45116	0.000558191
LOC105372218	161.127	-1.2739	0.396345	-3.21411	0.0013085
LOC105372401	24.1037	2.93946	0.888802	3.30722	0.000942281
LOC105374985	960.724	2.12641	0.266213	7.98761	1.37581e-15
LOC105375610	62.0589	2.15379	0.5402	3.98701	6.691e-05
LOC105376394	24.4911	-3.23505	0.964735	-3.35331	0.00079852
LOC105377459	40.1373	2.46543	0.734226	3.35787	0.000785466
LOC105378678	147.085	1.41195	0.403497	3.49929	0.000466497
LOC107986140	537.318	-2.43886	0.459294	-5.31002	1.09611e-07
LOC155060	453.876	1.23204	0.292224	4.21609	2.4857e-05
LOC646471	48.1928	1.88592	0.591324	3.18932	0.00142606
LRP1	476.918	1.27713	0.281779	4.5324	5.83166e-06
LRP2	258.817	1.03663	0.316294	3.27743	0.00104758
LRRC10B	114.284	1.56164	0.481485	3.24338	0.00118118
LRRC75B	612.917	0.975985	0.28256	3.45409	0.000552159
LUZP2	305.798	1.04787	0.31227	3.35565	0.000791782
MAF	120.433	1.42209	0.431765	3.29366	0.000988921
MAFB	479.6	1.01178	0.268096	3.77395	0.000160685
MALAT1	4411.89	0.905095	0.262906	3.44266	0.000576029
MAP1B	6672.75	1.38321	0.216941	6.37599	1.81788e-10
MAP7D2	147.247	1.37873	0.382289	3.60652	0.000310335
MED21	646.385	-1.11776	0.330972	-3.37719	0.000732295
MEGF6	1277.08	0.814388	0.255007	3.19358	0.00140518
MEIS3	469.705	1.0793	0.277204	3.89351	9.88038e-05
MGAT3	136.522	1.62378	0.388956	4.17472	2.98352e-05
MGST1	2324.16	-1.10835	0.264234	-4.1946	2.73358e-05
MIR23AHG	168.412	1.50692	0.45051	3.34492	0.000823078
MKNK2	4534.22	0.938022	0.215585	4.35106	1.3548e-05
MMP1	96.7049	3.80913	0.507205	7.51005	5.9104e-14
MOB3B	113.933	-1.5419	0.425603	-3.62286	0.000291364
MOV10L1	583.532	1.49611	0.333221	4.48985	7.12742e-06
MRAS	160.68	1.47562	0.392695	3.75769	0.000171492
MRPL50	2072.68	-1.24032	0.381539	-3.25085	0.00115062
MSRB3	34.4597	-2.46676	0.730521	-3.37671	0.00073358
MST1	1210.12	0.940039	0.273399	3.43834	0.000585284
MTCO1P12	97.7176	-1.82254	0.541616	-3.365	0.000765427
MTND2P28	366.853	-0.992223	0.294824	-3.36548	0.000764119
MTURN	985.357	0.904936	0.280035	3.23151	0.0012314
MUC13	2715.95	-0.799373	0.222387	-3.59451	0.000324997
MYBPC2	474.007	2.02119	0.285514	7.07914	1.45057e-12
MYL7	66.1072	2.398	0.572815	4.18635	2.8347e-05
MYOD1	36.2795	2.64646	0.735539	3.59799	0.000320686
MYOF	494.927	1.04198	0.279014	3.7345	0.000188088
ND1	4818.52	-1.29404	0.335008	-3.86273	0.000112126
ND2	11295.3	-0.99234	0.284404	-3.48919	0.000484494
ND4	13900.5	-0.966414	0.253866	-3.80678	0.000140785
ND5	14447.3	-0.835298	0.229925	-3.63292	0.000280234
ND6	3621.7	-1.13942	0.291903	-3.9034	9.48492e-05
NDRG1	7370.2	1.57629	0.247863	6.35951	2.02402e-10
NDUFAF2	1117.12	-1.17101	0.305857	-3.82862	0.000128865
NEAT1	4235.71	0.994423	0.219489	4.53063	5.88083e-06
NECTIN4	290.311	1.90363	0.321569	5.91984	3.22264e-09
NIBAN1	1039.67	1.18932	0.290037	4.10058	4.12112e-05
NIFK	715.72	-1.04151	0.304525	-3.42012	0.000625939
NINJ1	586.618	-1.27858	0.363628	-3.51619	0.000437795
NMU	5093.5	-0.793898	0.23927	-3.31799	0.000906671
NNMT	240.723	1.3985	0.377935	3.70037	0.000215281
NPAS1	139.191	1.66043	0.472238	3.51608	0.000437963
NR5A2	102.311	-1.52494	0.442222	-3.44836	0.000564006
NRCAM	255.641	-1.18272	0.346161	-3.41668	0.000633908
NXN	46.5683	2.26402	0.653178	3.46617	0.000527933
OBSL1	801.337	1.32508	0.256628	5.16344	2.42452e-07
OLFM2	441.13	1.00626	0.276072	3.64491	0.000267486
ORC6	3182.95	-0.897699	0.265717	-3.37839	0.000729103
P2RX6	145.692	1.86239	0.472955	3.93778	8.22399e-05
PALM	295.145	1.43807	0.432308	3.3265	0.000879448
PBLD	944.507	-1.01271	0.247646	-4.08936	4.32573e-05
PBXIP1	3466.68	0.990493	0.303463	3.26397	0.00109863
PCBD1	1420.41	-1.26899	0.353093	-3.59393	0.000325725
PDK4	9027.75	1.35537	0.222826	6.08266	1.18205e-09
PDSS1	665.37	-0.898876	0.263708	-3.4086	0.00065298
PDZD4	680.674	2.29847	0.347935	6.60602	3.94799e-11
PDZD7	546.648	0.844846	0.264554	3.19348	0.0014057
PFKFB3	2975.67	1.26982	0.219712	5.77949	7.49261e-09
PFKFB4	1030.58	1.09407	0.23945	4.56909	4.89855e-06
PHETA1	732.829	1.12369	0.321651	3.4935	0.000476725
PKD1	2102.32	1.05623	0.271771	3.88646	0.000101716
PLEC	6010.65	0.865054	0.254676	3.39668	0.000682095
PLEKHA2	209.297	1.5026	0.350815	4.28318	1.84242e-05
PLSCR4	39.7367	-2.18178	0.6591	-3.31024	0.000932174
PMAIP1	1541.44	0.998462	0.241246	4.13877	3.49178e-05
PNP	2957.08	-0.986603	0.264298	-3.73292	0.000189272
POLE2	730.676	-1.09935	0.31453	-3.49522	0.000473678
PON1	637.713	-1.41143	0.33806	-4.17508	2.97883e-05
PPAT	1204.38	-0.818193	0.252618	-3.23885	0.00120012
PPFIA4	1454.31	1.59487	0.253965	6.27987	3.38861e-10
PPIL1	1539.46	-0.748913	0.23095	-3.24275	0.00118382
PPL	185.938	1.29399	0.392878	3.29361	0.000989089
PPP1R3G	79.9297	1.69459	0.500446	3.38616	0.000708781
PRDX2P1	26.9112	4.47898	1.26197	3.54919	0.000386411
PRDX3	7438.14	-1.19287	0.32765	-3.64066	0.000271937
PRKCB	25.4048	5.70058	1.25785	4.53199	5.84313e-06
PRKCH	224.753	1.16024	0.327736	3.54018	0.000399855
PROCR	550.174	-3.47216	0.447935	-7.75149	9.08182e-15
PRPS2	3861.12	-0.949808	0.266944	-3.55809	0.000373566
PRSS23	5257.95	-0.957581	0.215336	-4.44691	8.71139e-06
PRUNE2	3225.28	1.58628	0.268091	5.91695	3.2796e-09
PTBP3	5671.02	-0.740048	0.222633	-3.32406	0.000887158
PTGS1	73.5707	1.7533	0.517543	3.38775	0.000704693
PTK6	70.6165	2.32822	0.526333	4.42347	9.7127e-06
PTPRN	150.671	1.65768	0.413637	4.00758	6.13436e-05
PYGB	3563.41	0.832203	0.257859	3.22736	0.00124939
QSOX1	7431.18	1.56484	0.268766	5.82232	5.80376e-09
RAB31	1541.7	1.36035	0.234395	5.80368	6.48739e-09
RAC2	50.2478	-2.88772	0.701474	-4.11665	3.84418e-05
RASAL3	65.5838	1.99039	0.620616	3.20711	0.00134075
RCAN3	1066.09	0.792882	0.242741	3.26638	0.00108933
RCBTB2	95.2887	-1.61202	0.448236	-3.59637	0.000322685
RELN	351.061	1.6856	0.300013	5.61843	1.92701e-08
RERG	153.627	-1.45817	0.425795	-3.42458	0.000615761
RHOBTB3	601.483	-0.938677	0.272308	-3.44712	0.000566598
RHPN1	2036.36	0.892349	0.273638	3.26106	0.00110998
RIMKLA	726.847	1.00549	0.258674	3.88711	0.000101444
RIPK4	261.3	1.34118	0.329348	4.07223	4.6566e-05
RNA45SN4	603.097	1.33836	0.396945	3.37165	0.000747203
RNA5SP195	32.4077	2.9507	0.847531	3.48153	0.000498562
RNF145	1145.64	1.03395	0.249668	4.14132	3.45316e-05
RNF223	44.4273	2.10565	0.622395	3.38314	0.000716621
RNR1	74275.6	-1.05325	0.315691	-3.33632	0.000848953
RNR2	417687	-1.07535	0.29961	-3.58915	0.000331759
RPL12	63757.3	-1.00454	0.30557	-3.28745	0.00101099
RPL12P4	118.714	-1.76849	0.538397	-3.28473	0.0010208
RPL14P1	1042.55	-0.997513	0.311357	-3.20376	0.00135648
RPL32	24432	-1.13448	0.340746	-3.32939	0.000870357
RPP40	311.748	-1.2579	0.389686	-3.22799	0.00124663
RPS27L	2841.54	-1.03661	0.314066	-3.30062	0.000964723
S100A2	29.6093	2.63578	0.80106	3.29037	0.00100057
S100P	3691.12	1.00051	0.264222	3.78661	0.000152716
SACS	184.17	-1.19157	0.359749	-3.31224	0.000925536
SAGE1	81.1927	-1.66224	0.504761	-3.29312	0.000990817
SCD5	94.1282	1.76857	0.447474	3.95234	7.73899e-05
SDAD1P1	214.109	1.4288	0.358914	3.9809	6.86552e-05
SEMA3B	1112.24	1.07216	0.255348	4.19882	2.68307e-05
SEMA3F	256.315	1.58041	0.32441	4.87164	1.10678e-06
SEPTIN3	447.79	1.16195	0.322192	3.60639	0.000310491
SERPING1	25.4415	2.73709	0.842364	3.24929	0.00115693
SESN3	1572.17	0.905615	0.244891	3.69804	0.000217274
SH3D21	1356.18	1.11812	0.238656	4.68508	2.7985e-06
SH3GL3	153.512	1.32189	0.376504	3.51097	0.000446474
SH3GLB2	2670.48	0.940535	0.281345	3.34299	0.000828798
SHC2	1467.05	0.937336	0.287805	3.25684	0.00112661
SLC10A7	399.253	-0.951069	0.286724	-3.31702	0.000909827
SLC16A3	556.281	1.40849	0.300549	4.68639	2.78068e-06
SLC16A8	321.804	1.51827	0.333571	4.55156	5.32494e-06
SLC1A3	151.975	-1.61236	0.446186	-3.61364	0.000301931
SLC26A3	416.268	-1.37608	0.334687	-4.11154	3.93022e-05
SLC29A4	440.588	1.09411	0.296372	3.69166	0.000222795
SLC35F4	65.3442	2.22089	0.516751	4.29781	1.72497e-05
SLC43A3	654.525	-1.04446	0.256349	-4.07438	4.61366e-05
SLC6A15	380.887	-1.03098	0.294408	-3.50189	0.000461976
SLC7A2	495.54	-0.930825	0.281563	-3.30592	0.000946637
SLC8A2	327.582	2.01894	0.304945	6.62068	3.5755e-11
SLFN11	331.487	-0.982053	0.303803	-3.23253	0.001227
SLITRK1	190.356	-1.64599	0.408056	-4.03373	5.48972e-05
SLITRK6	2331.11	-1.09853	0.311146	-3.53057	0.000414658
SMIM10L2A	195.369	1.18502	0.346963	3.41541	0.000636871
SMOC1	759.143	1.02546	0.260184	3.94128	8.1049e-05
SNCB	878.181	1.6188	0.262246	6.17283	6.70801e-10
SNCG	1162.53	0.982723	0.267676	3.67132	0.0002413
SOX21	22.9672	3.53608	0.953522	3.70844	0.000208537
SOX21-AS1	110.518	2.58286	0.457156	5.64984	1.60598e-08
SOX4	9564.47	1.21782	0.260588	4.67336	2.96308e-06
SOX9	684.589	-0.821732	0.253556	-3.24084	0.00119179
SPINK1	6595.53	-1.91566	0.264409	-7.24506	4.3224e-13
SPRY4	123.28	-1.71362	0.436558	-3.9253	8.66226e-05
SPTBN2	1509.5	0.86796	0.261493	3.31925	0.000902608
SPTBN4	1393.1	0.935712	0.282142	3.31646	0.000911647
STC1	516.819	1.5456	0.279551	5.52886	3.22309e-08
STMN4	2066.99	1.10628	0.232324	4.76181	1.91867e-06
STOM	2311.68	-0.993105	0.231135	-4.29665	1.73399e-05
STRIP2	77.6841	-1.69885	0.486354	-3.49304	0.000477557
STX1A	1227.36	0.782904	0.234363	3.34056	0.000836108
SV2A	1154.45	1.02206	0.287681	3.55276	0.000381208
SYNE3	140.809	1.36571	0.421561	3.23966	0.00119674
SYT4	16762.1	0.785993	0.246047	3.19448	0.00140083
SYTL5	160.406	-1.61212	0.440128	-3.66285	0.000249429
TCAF2	109.819	1.72277	0.432263	3.98546	6.7349e-05
TCHH	228.315	1.18708	0.356309	3.33161	0.000863438
TENM2	81.4002	1.95743	0.515216	3.79924	0.00014514
TGFB1	1509.65	1.20879	0.229959	5.25657	1.46764e-07
TGM5	30.8324	3.66838	0.925877	3.96206	7.43058e-05
TIMM21	2476.18	-0.921273	0.288914	-3.18875	0.00142891
TLE1	370.701	1.81226	0.289783	6.25385	4.00443e-10
TMED6	211.646	-1.79389	0.515	-3.48328	0.000495313
TMEM150C	162.684	1.3692	0.382351	3.58099	0.000342295
TMEM164	1308.65	0.924082	0.261023	3.54023	0.00039978
TMEM249	39.211	2.55396	0.693073	3.68498	0.00022872
TMEM265	1370.3	1.08435	0.339004	3.19863	0.00138082
TMEM74B	837.175	1.03758	0.27271	3.8047	0.000141976
TMSB4X	1307.26	-1.24835	0.234941	-5.31345	1.07567e-07
TMSB4XP8	72.9605	-1.74429	0.514301	-3.39157	0.00069493
TMTC1	587.976	-0.909847	0.269609	-3.3747	0.000738966
TNFAIP3	200.396	1.79509	0.351231	5.11086	3.20694e-07
TNK2	520.482	1.20635	0.332791	3.62495	0.000289021
TOX3	2097.56	-0.873591	0.269577	-3.24059	0.00119281
TRIM29	116.63	2.87225	0.42787	6.71292	1.90768e-11
TRIM72	22.7682	3.47547	1.02774	3.38167	0.000720461
TRPV3	125.238	1.61111	0.413017	3.90082	9.58659e-05
TSPAN5	569.217	1.15435	0.260403	4.43294	9.29586e-06
TSPAN8	9831.04	-0.752249	0.224127	-3.35635	0.000789783
TUBA3D	776.631	1.06326	0.250419	4.24594	2.17681e-05
UBE2T	7919.1	-1.07435	0.335666	-3.20065	0.00137116
UBXN8	496.84	-1.31337	0.334282	-3.92893	8.53262e-05
UGT2B15	96.86	-1.77058	0.514205	-3.44333	0.000574592
UTRN	299.852	1.12924	0.306488	3.68447	0.000229179
VMO1	39.6875	3.76217	1.03288	3.64241	0.0002701
VPS13A	2540.34	0.807373	0.232969	3.46559	0.000529075
VPS37D	161.946	1.53485	0.365186	4.20293	2.63483e-05
WFIKKN1	76.9253	1.81392	0.524673	3.45725	0.00054572
WNT7B	74.5024	2.26056	0.53319	4.23969	2.23826e-05
WNT9A	185.579	1.36666	0.351456	3.88856	0.000100841
WSB1	7397.58	0.895194	0.21814	4.10376	4.06486e-05
ZNF217	834.483	0.833194	0.258095	3.22825	0.00124551
ZNF385B	900.62	-1.83198	0.379204	-4.83111	1.35774e-06
ZNF554	791.241	1.22994	0.275791	4.45969	8.20787e-06
ZNF821	986.189	0.815578	0.254091	3.20978	0.00132835
ZNF853	71.1711	1.65063	0.50459	3.27124	0.00107077
ZSCAN18	1048.24	0.843261	0.244494	3.44901	0.000562649
