# Supplementary material for: Transcriptomic Profiling Analysis of Castration-Resistant Prostate Cancer Cell Lines Treated with Chronic Intermittent Hypoxia
Source: Cancers (Basel). 2022 Aug 16;14(16):3959. doi: 10.3390/cancers14163959 (PMC9406188; doi:10.3390/cancers14163959)
Supplement: Supplementary file 1 [file cancers-14-03959-s001.zip › Table S2. DEG in 22Rv1-PCI.xlsx]

## Sheet: 22Rv1-PCI
Table S2. Differently expressed genes in 22Rv1-PCI
featuredata_ch5	baseMean	log2FoldChange	lfcSE	stat	pvalue
LOC105371789	78.9636	6.78416	1.71315	3.96005	7.49329e-05
PCDH8P1	22.4577	6.53323	2.19293	2.97922	0.0028898
LOC107986129	5.67223	6.27084	1.96864	3.18537	0.0014457
GUSBP18	411.129	6.14324	1.48677	4.13194	3.59708e-05
MRC1	146.597	6.13874	1.88775	3.25188	0.00114644
OLFML2B	20.2374	6.10645	1.57285	3.8824	0.000103429
LOC107985201	115.688	5.98074	1.89562	3.15503	0.00160481
ADAMTS14	167.407	5.76322	2.21624	2.60045	0.00931005
LHFPL5	224.652	5.70722	1.36815	4.17148	3.02626e-05
FAM131B-AS1	16.8957	5.65919	1.824	3.10263	0.00191809
LOC105369344	98.6746	5.53005	1.65655	3.33829	0.000842943
LINC02809	370.665	5.52605	1.33444	4.14111	3.45634e-05
SLC6A2	82.8311	5.38741	2.211	2.43664	0.0148243
SNAR-G1	21.1124	5.37653	1.52252	3.53134	0.000413462
LOC105379107	47.8324	5.33479	2.18955	2.43648	0.0148309
SLC5A10	15.8759	5.29221	1.78861	2.95883	0.00308809
RPSAP21	491.641	5.2694	1.58838	3.31746	0.000908391
CNPY2-AS1	33.923	5.267	1.50335	3.5035	0.000459185
RPL31P18	62.1737	5.17	1.56425	3.3051	0.00094942
LOC107985980	210.353	5.07708	2.31761	2.19065	0.0284772
BNIP3P27	330.358	5.05287	2.05523	2.45854	0.0139504
EXD1	323.838	5.04446	1.72366	2.9266	0.00342694
LOC100996745	17.2171	5.01598	1.73176	2.89647	0.00377385
LOC105371873	35.3596	5.00668	2.21731	2.258	0.0239459
C12orf42	23.3694	4.97367	1.37054	3.62899	0.000284537
LOC105379070	404.585	4.96078	1.8108	2.73954	0.00615245
LOC105375835	64.099	4.89172	2.20506	2.21841	0.0265269
DLX4	7.14442	4.84768	1.77943	2.72429	0.00644399
ADGRG3	81.6756	4.79855	1.34392	3.57055	0.000356228
LOC100505918	104.699	4.78654	1.42118	3.36801	0.000757133
PHACTR2-AS1	342.791	4.76891	1.70519	2.79671	0.00516256
CICP22	367.877	4.76292	1.63548	2.91225	0.00358836
H3P12	4.45062	4.75792	2.28242	2.08459	0.0371063
CNTNAP5-DT	5.00318	4.7272	1.77976	2.65609	0.00790532
RPS26P11	44.5441	4.70159	1.5585	3.01673	0.00255518
C17orf99	18.8064	4.69188	2.26297	2.07333	0.0381419
HPSE2	64.0618	4.66743	2.25738	2.06763	0.0386747
LOC105379827	47.5918	4.64901	2.25066	2.06563	0.0388639
RNU6-218P	111.715	4.64596	1.85945	2.49857	0.0124695
DUXAP3	33.1806	4.60624	2.25868	2.03935	0.041415
LOC107984585	31.1218	4.59608	2.26238	2.03153	0.0422014
ATP6V0A4	70.4556	4.5872	2.14257	2.14099	0.0322752
LOC101927604	27.9013	4.5845	1.65775	2.7655	0.00568357
MAPRE1P2	31.1656	4.55568	1.79573	2.53695	0.0111821
LOC107986022	32.1384	4.53996	1.40282	3.2363	0.0012109
LOC204800	3.04641	4.49627	1.99723	2.25125	0.0243695
LOC105370680	7.18881	4.46596	1.63609	2.72966	0.00633998
ATP5MGP3	23.2973	4.36066	1.74317	2.50157	0.0123644
LOC105374369	52.2543	4.33086	1.89832	2.28141	0.0225239
LOC101928912	66.1709	4.27184	1.79028	2.38613	0.0170266
RPS20P15	125.776	4.25383	1.9625	2.16755	0.0301928
RPAP2P1	280.526	4.23654	1.88704	2.24508	0.0247633
NDUFB10P2	147.885	4.21969	1.44038	2.92957	0.00339432
HNRNPA1P51	2.76872	4.21569	2.04486	2.0616	0.0392459
HEXD-IT1	56.5147	4.17878	1.89585	2.20417	0.0275124
RPL7P10	10.6882	4.17196	1.89168	2.20543	0.0274239
TRMT112P6	43.4255	4.17011	1.8821	2.21567	0.0267141
PTPRC	392.324	4.15577	1.72231	2.41291	0.0158258
DLG2-AS2	6.82798	4.14346	1.66479	2.48888	0.0128145
LOC105371056	18.0521	4.14039	1.50407	2.75279	0.0059089
ATF6-DT	23.1289	4.13452	1.61689	2.55708	0.0105554
LOC105369616	60.5428	4.12318	1.1741	3.51179	0.000445096
DPT	35.1905	4.11516	1.87754	2.19178	0.0283954
GSC2	109.848	4.0863	1.69712	2.40778	0.0160497
NAV2	7.04016	4.0729	1.64888	2.4701	0.0135077
RPL31P11	177.363	4.04546	2.00752	2.01515	0.0438885
H3P13	25.5299	4.04355	1.63227	2.47725	0.0132398
MTND1P23	8.61186	4.03197	1.93212	2.08681	0.0369054
LOC105372407	32.6285	4.02308	1.97283	2.03924	0.0414256
RPS6P6	523.494	4.01169	1.89247	2.11982	0.0340212
LOC105370922	139.048	3.99827	1.93875	2.0623	0.0391794
LOC105378487	115.763	3.99628	1.78154	2.24316	0.0248862
CD40	258.318	3.9956	1.76083	2.26916	0.0232589
RPL29P12	5.20244	3.98804	1.62775	2.45003	0.0142844
LOC105373138	30.1058	3.98466	1.63602	2.43558	0.014868
LOC107987108	70.7626	3.97579	1.60511	2.47696	0.0132507
LOC100287072	42.6537	3.96079	1.28306	3.08699	0.00202195
MORF4	2.89561	3.90487	1.97118	1.98098	0.0475933
NTAN1P2	125.31	3.90001	1.5065	2.58879	0.00963132
LOC102724262	48.2048	3.8861	1.756	2.21304	0.0268949
COX7BP2	7.09436	3.86994	1.88504	2.05298	0.040075
LOC105373943	62.183	3.83321	1.41293	2.71295	0.00666864
CNTN2	55.8433	3.83265	0.844837	4.53656	5.71797e-06
PODNL1	18.9179	3.77951	1.1189	3.37787	0.000730507
LOC107986334	28.751	3.76964	1.31993	2.85593	0.00429111
RPL23AP64	166.309	3.73866	1.13709	3.28794	0.00100925
LOC105377951	13.3575	3.72244	1.58474	2.34892	0.0188277
RPL7P19	4.64895	3.67537	1.81335	2.02684	0.0426785
LOC107987299	8.84704	3.66036	1.26968	2.88289	0.00394044
LOC107984492	18.9188	3.6178	1.71453	2.11008	0.0348516
LOC105373372	17.113	3.5985	1.29192	2.78538	0.00534647
LOC107985046	30.5	3.59275	1.57621	2.27936	0.0226454
PSTPIP1	67.7048	3.58204	1.70158	2.10512	0.0352805
XDH	60.4754	3.55711	1.29916	2.738	0.00618137
ZIC3	4.18466	3.5497	1.79424	1.97838	0.0478855
MTND4P19	7.70728	3.53798	1.5018	2.35583	0.0184815
LINC02893	6.17461	3.51573	1.72604	2.03688	0.0416623
SOX21	12.6161	3.50806	1.12178	3.12723	0.00176461
LOC105371818	5.11648	3.5066	1.58222	2.21624	0.0266748
RPS27AP13	7.03735	3.46972	1.53401	2.26186	0.0237061
RPS20P2	13.2595	3.46029	1.44412	2.39613	0.0165694
RNA28SP	35.5396	3.45861	1.37485	2.51562	0.0118822
ATP11A	200.518	3.44914	1.12563	3.06419	0.00218257
LOC107985599	67.615	3.43537	1.26164	2.72294	0.00647044
ISLR2	7.36317	3.42204	1.58684	2.15652	0.0310434
TDRD12	61.3871	3.39415	1.35728	2.5007	0.0123948
PDGFA	462.542	3.27861	1.18138	2.77524	0.00551612
LOC105371498	6.80498	3.23705	1.63945	1.97447	0.048328
LOC107984120	13.8036	3.23507	1.05427	3.06853	0.00215118
MICOS10P1	5.26918	3.15747	1.60282	1.96994	0.0488452
RNU6V	14.4947	3.1419	1.36437	2.30282	0.0212888
CRYBA2	178.237	3.12179	0.843106	3.70273	0.000213294
LOC105375818	27.5077	3.10699	1.32361	2.34736	0.0189071
CAPN8	28.2925	3.09746	0.978995	3.16392	0.00155662
LOC105370485	86.9658	3.09283	0.924262	3.34627	0.000819067
RPL23AP58	114.548	3.06684	1.506	2.03641	0.0417092
LOC105373504	213.506	3.05897	1.22759	2.49186	0.0127076
WDR11-DT	75.9253	3.05366	1.4623	2.08826	0.0367748
LOC101927647	22.2123	3.0361	1.21223	2.50456	0.0122605
VTRNA1-3	52.6263	3.0187	1.25598	2.40345	0.016241
TMEM217	53.0618	2.99861	1.31789	2.27531	0.0228871
RPL17P9	44.9858	2.98878	1.43923	2.07666	0.0378334
CNTNAP2	242.824	2.98449	1.36623	2.18448	0.0289271
MGARP	44.3031	2.96189	0.95552	3.09977	0.00193673
C20orf203	40.8195	2.81103	1.32418	2.12285	0.0337664
TMEM229B	5.75538	2.77003	1.31635	2.10432	0.0353503
IL1F10	8.98235	2.76141	1.19365	2.31342	0.0206996
LUZP2	787.776	2.76077	0.84653	3.26127	0.00110913
LOC105370455	44.4181	2.75614	1.15121	2.39414	0.0166596
MTATP6P27	9.82835	2.74425	1.357	2.0223	0.0431456
TRPM8	13.8378	2.74117	1.34052	2.04486	0.0408685
STON1	15.8043	2.70743	1.08247	2.50117	0.0123782
LSAMP	14.0255	2.68899	0.86688	3.10192	0.00192268
STIM2-AS1	31.7107	2.67283	1.12387	2.37823	0.0173961
LOC112268130	12.6181	2.65853	0.987377	2.69252	0.00709145
SOX21-AS1	85.2575	2.6497	0.696685	3.80329	0.000142785
WNT4	44.9942	2.63731	1.12781	2.33843	0.0193647
NFE2L3P2	64.7819	2.62138	1.09579	2.39224	0.0167459
HRK	137.545	2.61306	1.16829	2.23665	0.0253091
LOC107986712	8.57278	2.61046	1.22361	2.13341	0.0328912
RN7SKP23	30.5474	2.60406	1.2893	2.01975	0.0434089
LOC105378274	46.1982	2.57484	1.24363	2.07043	0.0384124
LOC105376095	12.0307	2.54666	1.17767	2.16246	0.0305829
LOC112268254	138.82	2.51718	0.956064	2.63285	0.00846712
MIR497HG	15.4609	2.51522	1.16752	2.15433	0.0312142
ST7-AS1	14.6051	2.49708	1.04738	2.38413	0.0171197
MIR583HG	26.729	2.4856	1.15424	2.15345	0.0312833
TLE4	146.603	2.47801	0.976648	2.53726	0.0111723
LCN12	11.9969	2.47527	1.20959	2.04638	0.0407192
RELN	335.462	2.44321	0.615585	3.96892	7.21991e-05
VIRMA-DT	165.84	2.43887	1.24318	1.9618	0.0497856
LINC01512	106.175	2.4344	1.2183	1.9982	0.0456946
LOC100421517	6.52319	2.43013	1.18239	2.05528	0.0398519
GLRA3	21.0338	2.41388	1.08115	2.23269	0.0255692
LRRTM1	8.11661	2.40685	1.12019	2.1486	0.0316661
RASGRF1	42.5548	2.39428	0.763794	3.13472	0.00172019
FOXN4	52.296	2.35593	0.815234	2.88989	0.0038538
LOC100130691	26.0925	2.35517	1.16059	2.02928	0.04243
LRP4	146.18	2.34819	1.10583	2.12347	0.0337147
ODF3L2	224.07	2.33499	1.18826	1.96504	0.0494093
BCAN-AS1	45.0541	2.28737	0.75076	3.04674	0.00231337
LDB3	28.3915	2.27884	0.967797	2.35467	0.0185391
C17orf113	18.403	2.26503	0.803712	2.81821	0.00482922
MT3	3499.56	2.25864	1.06737	2.11607	0.0343386
MSS51	109.766	2.23941	0.87487	2.55971	0.0104759
MMP1	23.6244	2.23899	0.951209	2.35383	0.0185811
LOC101929759	82.1799	2.22786	1.03932	2.14358	0.0320663
RPL3L	60.3676	2.18059	0.975327	2.23575	0.0253681
RGL1	260.979	2.17522	1.05045	2.07076	0.0383814
LINC00957	81.0824	2.17117	1.09264	1.98709	0.0469129
LOC101929566	18.7666	2.1458	0.983046	2.18281	0.0290498
ZNF662	304.568	2.14122	1.05532	2.02898	0.0424602
PLAUR	499.777	2.10771	0.927566	2.27231	0.023068
PAX1	41.9419	2.07955	0.605638	3.43366	0.0005955
MYRIP	412.69	2.06173	0.937241	2.19978	0.0278225
PDE4B	553.503	2.05992	0.997864	2.06433	0.0389863
IGSF9B	86.6989	2.05633	1.00011	2.0561	0.0397733
SPON2	38.6012	2.05522	0.963007	2.13417	0.0328291
MRAS	417.874	2.04202	1.02901	1.98445	0.0472054
LOC105379566	75.8003	2.03478	1.01657	2.0016	0.0453275
NECTIN4	320.988	2.02579	0.863095	2.34712	0.018919
OMD	10.4312	2.0084	0.962606	2.08642	0.0369409
PDZD4	418.571	1.98222	0.810126	2.4468	0.0144129
CAV2	75.0382	1.97587	0.969883	2.03723	0.0416275
FKBP1AP1	13.2043	1.95408	0.902579	2.16499	0.0303881
P2RX6	93.9429	1.94808	0.782533	2.48945	0.0127939
ASGR1	78.5069	1.92426	0.863139	2.22938	0.0257888
SCD5	92.5471	1.91591	0.836574	2.29019	0.0220103
RBMS1	88.5312	1.91322	0.786141	2.43368	0.0149461
WNT7B	39.6343	1.91069	0.853142	2.23959	0.0251176
MSMB	44.2394	1.90627	0.777098	2.45306	0.0141646
LOC107983998	28.7318	1.89857	0.87448	2.17108	0.0299249
BNC2	13.8009	1.88102	0.900269	2.08939	0.0366723
PCDHB15	14.0557	1.86075	0.890823	2.0888	0.0367254
MKX	86.1628	1.85768	0.872811	2.12839	0.0333048
KIAA1656	37.9211	1.83738	0.880083	2.08773	0.036822
FAM174B	865.379	1.83393	0.916164	2.00175	0.045312
BIK	151.975	1.82134	0.658764	2.76478	0.00569606
HNRNPD-DT	28.3663	1.82112	0.856074	2.12729	0.0333957
ATOH1	12.8838	1.80478	0.856269	2.10772	0.0350551
NDRG1	6821.19	1.80139	0.760768	2.36786	0.0178914
LINC00623	22.0836	1.7988	0.79739	2.25586	0.0240796
TUBA3E	199.416	1.79418	0.775579	2.31335	0.0207036
STAG3L2	378.063	1.79269	0.841306	2.13084	0.0331026
SCNN1B	45.4389	1.77178	0.596683	2.96938	0.002984
LCK	44.5174	1.76947	0.76577	2.31071	0.0208488
PPFIA4	1468.61	1.75072	0.807415	2.1683	0.0301359
RORB	163.309	1.74982	0.5081	3.44384	0.000573514
LDLRAD1	116.675	1.737	0.802677	2.16401	0.0304637
KCNN4	58.3553	1.72444	0.736006	2.34297	0.0191308
CPAMD8	27.6632	1.72046	0.689208	2.49629	0.0125499
IGF1R	884.732	1.7204	0.421363	4.08294	4.447e-05
CERKL	26.1304	1.69977	0.835553	2.0343	0.0419215
LITAF	425.94	1.694	0.706144	2.39894	0.0164425
PRUNE2	1877.29	1.67418	0.452603	3.69901	0.00021644
LOC107987251	24.113	1.6422	0.686615	2.39174	0.0167688
LFNG	161.884	1.64159	0.796466	2.06109	0.0392948
CA8	531.38	1.64063	0.583176	2.81326	0.00490416
DNMBP	1354.65	1.63843	0.680485	2.40774	0.0160517
NKAIN1	391.356	1.63224	0.830983	1.96423	0.0495035
TUBA3D	706.403	1.62604	0.632694	2.57002	0.0101693
GRM2	20.0223	1.60009	0.755081	2.1191	0.0340823
TLE1	192.281	1.59462	0.546645	2.91711	0.00353287
NWD2	25.032	1.58959	0.70621	2.25087	0.0243935
ZFR2	36.2493	1.58661	0.749554	2.11674	0.0342815
ADAMTS1	896.651	1.57298	0.593198	2.6517	0.00800884
ARHGAP24	154.504	1.56291	0.547356	2.85539	0.00429844
LOC339260	124.845	1.544	0.768374	2.00945	0.0444899
PABPC4L	52.2786	1.53612	0.643059	2.38877	0.0169049
HOXA10	109.454	1.53393	0.658591	2.32911	0.0198533
CCDC85A	800.73	1.52907	0.422488	3.61922	0.000295498
CHRNA4	77.6489	1.52905	0.52399	2.91808	0.00352191
GPER1	71.4667	1.528	0.520621	2.93495	0.003336
LRRC7	80.288	1.52702	0.644088	2.37082	0.0177485
TUBBP2	133.701	1.51503	0.76342	1.98453	0.0471971
GASK1A	20.426	1.5118	0.73711	2.05098	0.0402686
CYP4F8	594.793	1.49745	0.680659	2.2	0.0278069
RTN4R	78.6654	1.47815	0.688624	2.14653	0.0318306
ZNF580	260.926	1.47407	0.710093	2.07588	0.037905
CHST2	439.152	1.47244	0.431821	3.40983	0.000650032
SESN3	1226.22	1.46471	0.521723	2.80744	0.00499375
GPRC5A	239.768	1.45032	0.544598	2.6631	0.00774233
MAP1B	3879.52	1.44534	0.414071	3.49056	0.000482002
NEXMIF	45.7369	1.43303	0.711058	2.01535	0.0438675
CCNO	162.304	1.42586	0.721215	1.97702	0.0480388
LOC105374985	436.837	1.39887	0.635289	2.20194	0.0276697
SALL2	52.3602	1.39716	0.648821	2.15338	0.031289
LOC107986465	276.524	1.39245	0.708284	1.96595	0.0493041
SKIDA1	46.129	1.37944	0.692833	1.99101	0.0464795
LOC102723564	52.598	1.35809	0.646411	2.10098	0.0356428
QSOX1	3830.75	1.34024	0.536643	2.49746	0.0125087
MEIS3	375.285	1.331	0.661354	2.01253	0.044164
RORC	474.472	1.32196	0.449008	2.94419	0.00323806
HLA-C	3240.54	1.32174	0.570071	2.31855	0.0204195
UTRN	181.009	1.32167	0.489782	2.69848	0.0069656
FEV	68.065	1.30517	0.526543	2.47876	0.0131841
BMPR1B	1103.22	1.29804	0.551475	2.35376	0.0185847
OBSL1	477.665	1.29503	0.517704	2.50148	0.0123675
EPHA6	542.731	1.28868	0.586113	2.19869	0.0279001
SOCS2	103.162	1.28315	0.491627	2.61	0.00905422
ACOXL	40.837	1.27192	0.611332	2.08057	0.0374729
MAF	71.9659	1.27118	0.597933	2.12596	0.0335069
EFNA3	462.945	1.25015	0.529751	2.35988	0.0182808
STC1	249.399	1.2411	0.441315	2.81228	0.00491909
RAB31	945.77	1.23824	0.603499	2.05176	0.0401927
MYB	283.193	1.23666	0.594954	2.07858	0.0376561
CPS1	84.0218	1.22204	0.608884	2.00702	0.0447476
MIR9-3HG	66.3497	1.19695	0.53044	2.25652	0.0240381
LRP2	168.93	1.17512	0.579041	2.02942	0.0424155
LEF1	715.969	1.16968	0.477123	2.45153	0.0142249
CAPN2	711.297	1.16278	0.523468	2.2213	0.0263306
ZMIZ1-AS1	53.1049	1.1371	0.554257	2.05157	0.0402115
CDH6	99.931	1.12361	0.515994	2.17757	0.029438
ACTL6B	263.222	1.11152	0.470246	2.3637	0.0180936
LAMC2	420.586	1.08599	0.425013	2.5552	0.0106127
RIMKLA	433.881	1.07351	0.447694	2.39787	0.0164906
RNF145	665.401	1.06124	0.47419	2.238	0.025221
SEZ6	150.462	1.01963	0.484931	2.10263	0.0354977
ABLIM3	201.866	1.00658	0.457308	2.20109	0.0277294
PMAIP1	855.656	0.983586	0.445129	2.20966	0.0271285
GPC6	576.737	0.979634	0.488414	2.00574	0.0448836
PTCH1	773.192	0.972479	0.420045	2.31518	0.0206031
ABCB9	152.048	0.971004	0.475478	2.04216	0.0411352
CHGB	2307.68	0.953132	0.405516	2.35042	0.0187523
SASH1	328.719	0.908538	0.456841	1.98874	0.0467301
SV2A	585.379	0.893759	0.421222	2.12182	0.0338527
C11orf80	367.231	0.889724	0.440068	2.02179	0.0431984
FLNB	4623.34	0.845486	0.40799	2.07232	0.0382355
OTULINL	756.291	0.839335	0.418915	2.00359	0.0451138
FOLH1	4537.24	0.833255	0.402045	2.07254	0.0382148
PTBP3	3123.36	-0.822343	0.403182	-2.03963	0.0413868
EGR1	886.061	-0.968736	0.416714	-2.3247	0.0200879
AOX1	95.6232	-1.03272	0.525172	-1.96643	0.0492485
COL27A1	129.245	-1.07298	0.534373	-2.00793	0.0446507
TAF4B	165.508	-1.0776	0.505572	-2.13146	0.0330516
PRSS23	2928.88	-1.09565	0.507562	-2.15866	0.0308768
CRYZ	933.928	-1.10888	0.418959	-2.64674	0.0081272
STOM	1278.92	-1.1135	0.471746	-2.36038	0.0182562
ELOVL5	4126.24	-1.12822	0.489033	-2.30705	0.0210522
CA12	850.06	-1.13264	0.5701	-1.98674	0.0469514
SLFN11	179.361	-1.14989	0.555953	-2.06832	0.0386099
CEP126	84.4296	-1.19834	0.546087	-2.19441	0.028206
PRAG1	111.663	-1.20038	0.584258	-2.05453	0.0399244
ITGB8	165.532	-1.24017	0.614765	-2.0173	0.043664
GOLIM4	2378.79	-1.26183	0.643217	-1.96175	0.0497913
TMTC1	305.814	-1.2932	0.482222	-2.68175	0.00732377
RHOBTB3	319.047	-1.37463	0.689984	-1.99226	0.0463425
PHLDB2	363.452	-1.38403	0.585709	-2.36301	0.0181273
CACNA2D1	433.789	-1.42013	0.437121	-3.24883	0.0011588
HMGCS2	481.942	-1.4753	0.701772	-2.10225	0.0355312
ANKRD30B	56.7221	-1.48277	0.734356	-2.01914	0.043473
POU4F2	59.0115	-1.5142	0.646578	-2.34187	0.0191874
SPRY4	69.4121	-1.52772	0.645803	-2.36561	0.0180003
COL2A1	42.0854	-1.55605	0.706986	-2.20096	0.0277387
AKR7A3	307.248	-1.56773	0.744546	-2.10562	0.0352371
ACADL	422.53	-1.58439	0.787817	-2.01112	0.0443128
SIPA1L2	425.605	-1.59549	0.770459	-2.07083	0.0383747
GSTM3	647.892	-1.63675	0.668428	-2.44865	0.0143393
GATA3	290.252	-1.66748	0.782476	-2.13103	0.0330868
MOB3B	63.0168	-1.67278	0.805823	-2.07586	0.0379071
THSD1	24.3223	-1.70314	0.867802	-1.96259	0.0496942
JAKMIP2	73.9823	-1.71316	0.661347	-2.59041	0.00958619
CHSY3	32.1039	-1.71934	0.87644	-1.96173	0.0497943
ANKRD1	32.8907	-1.73267	0.811934	-2.134	0.0328425
IGFBP3	1393.52	-1.74128	0.594666	-2.92817	0.00340962
NRCAM	129.785	-1.7463	0.62206	-2.80728	0.00499613
PHETA2	66.8175	-1.75051	0.86452	-2.02483	0.0428844
SLITRK6	1208.28	-1.75684	0.737723	-2.38143	0.0172456
ACOT9	25.4662	-1.75869	0.845292	-2.08058	0.0374728
LOC105377329	24.1307	-1.76454	0.851437	-2.07243	0.0382258
ITGA1	112.301	-1.79461	0.833723	-2.15252	0.0313565
SCARA5	39.6037	-1.79837	0.752946	-2.38845	0.0169198
GLYATL1P2	26.4616	-1.81157	0.837065	-2.1642	0.0304491
LOC105376394	14.7719	-1.86254	0.949941	-1.96069	0.0499154
SYTL5	88.4939	-1.87602	0.841712	-2.22882	0.0258258
GC	23.2363	-1.88122	0.837978	-2.24495	0.0247716
SPINK1	3740.03	-1.88433	0.407384	-4.62543	3.73819e-06
LINC02253	31.378	-1.93289	0.822039	-2.35133	0.0187063
ASB9	1179	-1.94394	0.876391	-2.21812	0.0265467
AREG	165.769	-1.95934	0.952565	-2.05691	0.0396946
PTGFR	107.829	-1.97598	0.863285	-2.28891	0.0220846
IL13RA2	14.709	-1.99918	0.936897	-2.13383	0.0328568
CCN2	137.761	-2.00592	0.590061	-3.39951	0.000675063
LARGE1	82.6672	-2.05265	0.832652	-2.46519	0.013694
A2M	162.009	-2.09486	0.760048	-2.75622	0.00584741
CYP2C8	15.1336	-2.11793	0.922615	-2.29557	0.0217002
UGT2B15	49.4558	-2.14351	0.796946	-2.68966	0.00715243
ME3-DT	14.3809	-2.2007	0.984573	-2.23518	0.0254055
CXCL13	38.9448	-2.22299	0.797967	-2.78582	0.00533929
GRID2	11.7887	-2.26268	0.981534	-2.30525	0.0211525
KCNJ8	10.3101	-2.31112	1.08851	-2.1232	0.0337371
ALDH1A1	398.999	-2.35072	0.881117	-2.66789	0.00763298
TBATA	21.9133	-2.40046	0.911254	-2.63424	0.00843261
RAC2	27.7605	-2.50265	0.857479	-2.91861	0.00351595
ANKRD20A19P	8.49798	-2.55098	1.27512	-2.00058	0.0454376
ANKRD30A	43.6045	-2.62716	0.76136	-3.45061	0.000559313
UGT2B4	40.739	-2.64919	0.910662	-2.90908	0.00362489
SLC43A2	5.12949	-2.6706	1.32915	-2.00925	0.0445102
GATA3-AS1	44.7719	-2.72695	0.800159	-3.40802	0.000654369
PROCR	328.373	-2.72788	0.752611	-3.62456	0.000289453
SIX2	6.42873	-2.86212	1.27714	-2.24105	0.0250231
TMSB4XP8	34.6689	-2.91202	0.803331	-3.62493	0.000289035
FLRT3	74.7112	-2.91644	0.743058	-3.92492	8.67603e-05
CFAP95	15.7788	-3.02717	0.945064	-3.20314	0.00135938
UGT2B11	23.075	-3.08422	0.862412	-3.57627	0.000348528
APOH	44.8776	-3.09006	0.815877	-3.78741	0.000152223
TMSB4X	600.692	-3.22584	1.11024	-2.90554	0.00366623
S1PR3	12.828	-3.67127	1.1422	-3.21422	0.00130801
ADRA2A	284.165	-3.88877	0.858323	-4.53066	5.87998e-06
ALB	2067.45	-4.20057	0.894189	-4.69763	2.63193e-06
SOX2	3.35111	-4.51865	2.18609	-2.067	0.038734
LOC105370290	3.23178	-4.54495	2.20814	-2.05827	0.0395645
CALB2	26.1487	-4.71172	0.973648	-4.83925	1.3033e-06
