# Supplementary material for: Transcriptomic Profiling Analysis of Castration-Resistant Prostate Cancer Cell Lines Treated with Chronic Intermittent Hypoxia
Source: Cancers (Basel). 2022 Aug 16;14(16):3959. doi: 10.3390/cancers14163959 (PMC9406188; doi:10.3390/cancers14163959)
Supplement: Supplementary file 1 [file cancers-14-03959-s001.zip › Table S3. DEG between 22Rv1-CI and 22Rv1-PCI.xlsx]

## Sheet: 22Rv1-CI
Table S3. Differently expressed genes between 22Rv1-CI and 22Rv1-PCI
Gene symbol	baseMean	log2FoldChange	lfcSE	stat	pvalue
A1BG	131.733	-1.59158	0.735744	-2.16322	0.0305243
ACHE	246.518	-1.67832	0.814295	-2.06107	0.0392966
ACKR2	444.097	2.89988	1.3819	2.09847	0.0358637
ACOT9	29.7833	-1.97052	0.96354	-2.04508	0.0408465
ADAMTSL4-AS1	45.5609	4.49727	1.89146	2.37767	0.0174225
ADGRG2	21.0202	2.92803	1.41544	2.06863	0.038581
ADGRG3	85.2339	2.75842	1.19413	2.30998	0.0208893
ADM	1046.48	-1.36666	0.587015	-2.32815	0.0199043
ADRA2B	10.3111	-3.07444	1.34403	-2.28748	0.0221679
AGRN	1172.88	-1.38072	0.639125	-2.16033	0.0307472
AGTR1	32.0979	3.68805	1.30293	2.83059	0.00464625
AHSA2P	390.3	-1.67647	0.691274	-2.42518	0.0153008
AMZ1	45.657	-2.20361	0.974946	-2.26024	0.0238064
ANKRD17-DT	28.3255	3.08829	1.50273	2.05513	0.0398668
AQP11	59.986	3.88088	1.52044	2.55247	0.0106963
ARHGAP27P2	40.5135	-2.19543	0.99589	-2.20449	0.0274897
ARMC7	228.675	-1.70849	0.812881	-2.10177	0.0355731
ARPC3P3	125.177	-2.05085	0.806621	-2.54251	0.0110058
ARTN	80.7031	-2.0059	0.882997	-2.27169	0.0231051
ASB3	5.51243	3.91891	1.74411	2.24694	0.0246441
ASTL	39.9773	-2.16783	0.850861	-2.54781	0.0108402
ATG9B	630.793	-2.03677	0.891605	-2.28439	0.0223487
ATP6	27110.1	2.47185	0.929671	2.65885	0.00784085
ATP8	2172.08	3.00474	0.849242	3.53815	0.000402944
ATP8B4	56.6037	3.32121	1.55019	2.14245	0.0321572
BAG6	6.98137	3.21119	1.59631	2.01163	0.0442591
BAIAP3	573.847	-1.52863	0.697505	-2.19157	0.0284108
BARX2	13.7224	-2.79267	1.35322	-2.06371	0.0390449
BCAN	54.129	-1.53616	0.779307	-1.97119	0.0487022
BICDL2	271.218	-1.54662	0.746323	-2.07232	0.0382353
BIK	170.995	1.33135	0.633136	2.10279	0.0354838
BNIP3P27	347.498	4.76847	1.86078	2.56262	0.0103885
BRCA2	793.267	1.69877	0.765263	2.21985	0.026429
BRD7P3	17.2302	3.82629	1.93231	1.98016	0.0476853
BST2	421.194	-2.25776	1.00586	-2.24462	0.0247927
C11orf1	394.208	1.30503	0.651903	2.00188	0.0452975
C12orf42	24.0582	4.56879	1.58123	2.88938	0.00385996
C15orf61	40.017	2.52575	1.23377	2.04718	0.0406402
C20orf203	47.0557	4.01335	1.70637	2.35198	0.0186739
C22orf42	14.3501	-3.07193	1.27375	-2.41172	0.0158776
C2orf16	35.0131	-2.15613	0.980623	-2.19873	0.0278971
C4BPAP1	47.8456	-1.79228	0.883507	-2.0286	0.0424993
C5orf22	1254.87	1.38328	0.664455	2.08182	0.0373585
C5orf58	14.9971	2.72501	1.29246	2.10839	0.034997
C6orf201	45.0076	3.02742	1.36524	2.21749	0.0265894
CALB2	7.32843	-2.80724	1.41973	-1.9773	0.048008
CAMKV	46.4338	-1.89042	0.90611	-2.0863	0.0369517
CASP4	15.8548	2.87559	1.10742	2.59667	0.00941323
CAV2	79.8174	2.50446	0.867003	2.88864	0.00386917
CCN5	190.45	-1.44862	0.692343	-2.09234	0.0364082
CD40	267.642	6.34265	1.37803	4.60269	4.17e-06
CDH12	47.4002	3.01457	1.00076	3.01229	0.00259285
CDH12P3	54.5931	1.99232	0.952808	2.091	0.0365281
CEP83-DT	246.595	2.44746	0.968986	2.52579	0.0115438
CFAP221	446.067	4.00605	1.07359	3.73144	0.000190391
CHRNA5	374.374	2.01011	0.769867	2.61099	0.00902817
CNPY2-AS1	35.1682	5.03093	1.43145	3.51456	0.000440486
CNPY4	341.475	-1.5698	0.745218	-2.1065	0.0351613
CNTNAP2	252.625	3.66392	1.23888	2.95745	0.00310196
COL13A1	70.8041	-1.80717	0.855684	-2.11196	0.0346899
COL18A1	20.2153	-2.30754	1.10688	-2.08472	0.0370949
COL6A1	178.578	-1.8	0.914996	-1.96722	0.0491582
COX1	93354.7	2.66277	0.716991	3.71381	0.000204162
COX2	39219.2	2.75044	0.77531	3.54754	0.000388848
COX3	16707.4	2.86268	0.764156	3.7462	0.000179536
CPNE4	248.825	1.33938	0.639019	2.09599	0.0360829
CRABP1	179.663	-1.23241	0.601824	-2.0478	0.0405797
CRPPA	53.9387	-2.07396	0.942184	-2.20123	0.0277198
CSP3	189.773	2.01463	1.02489	1.9657	0.0493327
CTBP1-AS	18.1795	-2.86583	1.21332	-2.36197	0.0181783
CTBP1-DT	557.818	1.54375	0.743433	2.07651	0.0378466
CTBP2	1144.48	1.20537	0.605567	1.99048	0.0465379
CUX2	11.5609	-2.68451	1.23038	-2.18185	0.0291205
CYP4F31P	8.1035	-3.46183	1.4452	-2.39541	0.016602
CYP7B1	547.34	2.52166	1.17253	2.15062	0.0315066
CYTB	116536	2.39662	1.14521	2.09274	0.0363721
D2HGDH	291.022	-1.65622	0.761547	-2.17481	0.0296446
DBX2	8.3712	2.95326	1.43845	2.05309	0.0400641
DCAF13P3	8.17958	-3.62684	1.67942	-2.15959	0.0308047
DCAF4L1	33.5884	-2.16751	0.995786	-2.17668	0.0295044
DCK	3303.76	1.63127	0.75666	2.15589	0.0310924
DDIAS	291.398	1.33021	0.61716	2.15537	0.0311326
DDIT4	1643.92	-1.68047	0.695486	-2.41625	0.0156811
DHCR24-DT	19.737	2.1158	1.01023	2.09437	0.0362271
DHRS4-AS1	482.692	1.66415	0.811359	2.05106	0.0402612
DLG2-AS2	6.94133	4.56334	1.92104	2.37545	0.0175276
DLG4	169.933	-1.77192	0.755305	-2.34597	0.0189776
DNAAF3-AS1	7.4024	6.01297	2.09033	2.87657	0.00402026
DPPA5	160.76	3.46297	1.28973	2.68503	0.00725239
DPRXP4	36.4141	2.39784	1.01606	2.35993	0.0182783
DUXAP3	34.3564	4.75976	2.06312	2.30706	0.0210512
ELF3	3125.73	-1.71027	0.817077	-2.09316	0.0363347
EML2-AS1	12.8931	2.53675	1.22668	2.06798	0.0386418
EMP3	17.2692	2.06441	0.975813	2.11558	0.0343803
FABP7	689.034	-1.60804	0.619101	-2.59739	0.00939355
FAM71E1	82.8255	-1.77717	0.859201	-2.0684	0.0386025
FAM87B	6.30645	3.65491	1.58408	2.30727	0.0210397
FANK1	294.683	-1.3877	0.696939	-1.99113	0.0464666
FAS	176.16	1.75832	0.796767	2.20682	0.0273268
FCF1P8	13.4923	3.65168	1.60774	2.27131	0.023128
FER1L4	212.735	-2.14304	0.951612	-2.25201	0.0243214
FGD5	88.097	-2.11504	0.929923	-2.27442	0.0229408
FLVCR1	862.146	1.78896	0.796535	2.24593	0.0247084
FLYWCH1	414.953	-2.15057	1.01484	-2.11912	0.0340804
FOXL2	47.2328	-2.36192	0.972304	-2.4292	0.0151322
FSCN1	912.211	-2.30225	1.15527	-1.99282	0.0462817
FSTL5	47.5946	2.72228	1.14769	2.37197	0.0176937
GBP2	33.7654	-2.07913	0.974512	-2.13351	0.0328832
GCNA	64.8314	-1.87803	0.768296	-2.4444	0.0145092
GEMIN8P4	118.887	1.3309	0.638165	2.08551	0.0370228
GFRA1	675.429	2.58604	1.0975	2.3563	0.0184578
GGT4P	553.592	3.91624	1.70936	2.29106	0.0219602
GLDN	21.345	2.0068	0.964432	2.08081	0.0374516
GLRA3	21.8859	2.49695	1.16312	2.14677	0.0318117
GNRH1	20.906	-2.05619	1.02224	-2.01145	0.044278
GOLGA6L7	76.5727	-1.39565	0.700259	-1.99305	0.0462557
GOLGA7B	70.1637	-1.79009	0.846698	-2.1142	0.0344984
GPLD1	25.5252	2.44427	1.15306	2.1198	0.0340225
GPR137	432.204	-1.26527	0.634041	-1.99557	0.0459804
GPR22	8.54946	2.95367	1.35991	2.17195	0.0298591
GPX1P1	392.333	-2.23675	1.00123	-2.23401	0.0254827
GRM2	20.5601	1.99261	0.887758	2.24455	0.0247972
GXYLT2	24.788	4.07968	1.14786	3.55415	0.0003792
H2BC11	72.8327	1.4806	0.718229	2.06146	0.0392595
H2BC18	144.444	1.87469	0.706653	2.65292	0.00797997
H2BC5	557.64	1.64543	0.732491	2.24635	0.0246817
H3P13	26.2374	6.29467	1.72089	3.65781	0.000254384
HESX1	79.1796	2.27983	0.865108	2.63532	0.0084059
HEXD	391.601	-1.2663	0.626957	-2.01975	0.0434089
HEXD-IT1	58.5175	5.02978	1.44233	3.48726	0.000487991
HHIPL1	18.3989	-3.25426	1.14992	-2.83	0.00465485
HILPDA-AS1	103.843	-1.63963	0.724605	-2.2628	0.0236483
HLA-A	495.655	-2.27858	1.05833	-2.153	0.031319
HLA-B	1854.23	-1.79936	0.672919	-2.67396	0.00749607
HMGN2P25	17.4911	3.73935	1.85272	2.0183	0.0435598
HNMT	135.735	1.68029	0.688319	2.44115	0.0146407
HOOK2	966.799	-1.67899	0.756741	-2.21871	0.0265063
HPX	131.951	-1.83066	0.907986	-2.01618	0.0437813
HRNR	87.46	-2.19613	0.941045	-2.33371	0.0196109
HSD17B7	947.5	2.32402	1.08691	2.13819	0.0325014
HUS1B	20.0002	-2.89535	1.10459	-2.62119	0.00876223
IGFBP5	27.1578	-2.04334	0.978988	-2.08719	0.0368706
IL17RC	759.878	-1.7069	0.815349	-2.09346	0.0363077
IPP	364.304	-1.41682	0.719642	-1.96878	0.0489779
IQCK	357.893	1.73099	0.791023	2.18829	0.0286481
IRAK1BP1	276.617	1.84349	0.748833	2.46181	0.0138238
ISG20	1824.61	-1.18139	0.571087	-2.06867	0.0385773
ITGA11	341.031	3.73152	1.55381	2.40153	0.0163265
ITM2A	58.5688	2.56565	1.19233	2.1518	0.0314133
KCNC1	499.859	2.32842	1.18069	1.97208	0.048601
KCNJ2-AS1	11.3363	3.259	1.37012	2.37863	0.0173771
KCTD7	97.7506	-1.89947	0.929306	-2.04397	0.040957
KDM7A-DT	354.441	-1.69857	0.803428	-2.11415	0.0345021
KLC3	212.568	-1.90211	0.88466	-2.1501	0.0315471
KLHL7-DT	7.27167	2.8258	1.40495	2.01132	0.044292
KLRF1	44.7559	1.84955	0.849152	2.17812	0.0293973
KRT18P55	26.6155	3.55472	1.47353	2.41238	0.015849
KRT7	4140.18	-1.96251	0.698877	-2.8081	0.00498353
LAMB4	13.9456	4.19233	1.50064	2.7937	0.00521083
LAT	55.0747	-1.79679	0.871431	-2.06188	0.0392191
LDB3	29.3719	2.7214	0.939726	2.89595	0.00378015
LHFPL5	233.871	4.7224	1.33528	3.53664	0.000405248
LIME1	132.631	-2.20925	0.875322	-2.52393	0.0116051
LINC01022	19.6609	4.82813	1.5817	3.0525	0.00226942
LINC01562	17.4196	3.63323	1.79359	2.02567	0.0427986
LINC02341	20.3911	2.9105	1.11087	2.62001	0.00879261
LINC02576	136.894	4.44321	1.75681	2.52914	0.0114343
LINC02809	383.016	3.71784	1.43295	2.59454	0.00947171
LMAN2L	246.183	-1.25676	0.639592	-1.96494	0.0494211
LMNTD2	196.219	-1.90478	0.957831	-1.98864	0.0467412
LOC100129175	5.95614	4.71923	2.07545	2.27383	0.0229764
LOC100652768	29.6663	-2.19579	0.96986	-2.26403	0.0235722
LOC100996745	17.8287	4.00441	1.95765	2.04552	0.0408033
LOC101927237	68.7235	3.52518	1.44468	2.44011	0.0146827
LOC101927647	22.613	3.80413	1.36382	2.78932	0.00528183
LOC101928864	41.2589	3.34644	1.27096	2.633	0.00846353
LOC101929759	84.156	3.85481	1.14374	3.37035	0.00075072
LOC102723814	9.49777	-3.58586	1.69903	-2.11054	0.0348121
LOC102723961	92.0438	1.98561	0.879402	2.25791	0.0239515
LOC102724262	49.8938	3.9636	1.90777	2.07761	0.0377451
LOC102724908	13.5068	4.01704	1.57815	2.54541	0.010915
LOC105369344	103.789	2.63531	1.18557	2.22282	0.0262278
LOC105369616	62.1276	6.41046	1.30678	4.90552	9.32e-07
LOC105369626	21.6432	-2.62471	1.16704	-2.24902	0.0245112
LOC105369720	78.2935	2.66227	1.20045	2.21772	0.0265739
LOC105370485	88.8453	2.44257	1.19054	2.05165	0.0402037
LOC105370504	35.5317	2.29542	1.01768	2.25555	0.0240988
LOC105370922	143.869	4.29768	1.60454	2.67844	0.00739657
LOC105371419	15.3121	-2.35985	1.14376	-2.06323	0.0390912
LOC105371498	6.89834	4.03776	1.87859	2.14935	0.0316064
LOC105371789	86.12	4.43783	1.97174	2.25072	0.0244031
LOC105371873	37.0476	4.38415	2.19705	1.99547	0.0459916
LOC105371942	23.6131	-2.62726	1.26694	-2.07371	0.0381067
LOC105372245	9.06618	-3.07013	1.36929	-2.24213	0.0249529
LOC105372407	33.8103	4.48893	1.99639	2.24852	0.0245431
LOC105372426	9.36613	2.44232	1.21482	2.01043	0.0443858
LOC105372553	168.056	2.26102	1.0508	2.15172	0.0314193
LOC105373138	32.8132	3.7746	1.74096	2.16812	0.0301498
LOC105374369	54.1498	5.66839	1.35021	4.19817	2.69e-05
LOC105374555	14.1534	2.85723	1.37832	2.07297	0.0381747
LOC105375236	8.76936	-3.187	1.44152	-2.21085	0.0270459
LOC105377148	18.913	-2.83742	1.21639	-2.33265	0.0196667
LOC105379070	423.268	3.78655	1.70165	2.22522	0.0260665
LOC105379107	49.5262	5.48387	1.97846	2.77179	0.00557495
LOC105379566	77.5144	2.44765	0.896835	2.7292	0.00634874
LOC107984120	14.603	2.75009	1.10834	2.48127	0.0130914
LOC107984425	19.6319	3.61067	1.73335	2.08306	0.0372461
LOC107984547	26.5822	4.60467	1.37202	3.35612	0.000790453
LOC107984585	32.2245	4.74365	2.07199	2.28942	0.0220551
LOC107985046	34.4547	5.38012	1.95837	2.74725	0.00600981
LOC107985286	37.5987	3.35808	1.65914	2.02399	0.0429713
LOC107985533	10.0659	-3.57481	1.61052	-2.21966	0.0264421
LOC107985878	14.2642	3.23719	1.53914	2.10324	0.0354444
LOC107986129	6.16793	3.89163	1.7928	2.1707	0.0299536
LOC107986254	21.642	2.90323	1.3335	2.17714	0.0294699
LOC107986621	32.4145	5.94986	1.75404	3.39208	0.000693635
LOC107987391	142.283	2.89188	1.21119	2.38765	0.0169566
LOC112267986	30.7189	2.00357	0.839831	2.38568	0.0170475
LOC112268015	17.339	3.61023	1.3161	2.74313	0.00608561
LOC112268102	9.86265	-3.23925	1.37224	-2.36055	0.018248
LOC112268317	357.886	1.61162	0.600789	2.68251	0.00730721
LOC284581	529.288	2.49811	0.872798	2.86218	0.00420734
LOC541473	9.09185	-3.25111	1.53291	-2.12087	0.0339323
LRG1	12.9403	-2.86814	1.45456	-1.97183	0.0486295
LRRTM2	153.873	4.58923	1.44653	3.17258	0.0015109
LSM12P1	37.3543	1.97935	0.859456	2.30303	0.0212774
LUZP2	873.472	1.77424	0.796748	2.22686	0.0259569
MAFK	428.309	-1.62569	0.769737	-2.11201	0.0346859
MAT1A	102.529	2.19803	0.996405	2.20596	0.0273871
MCTS1	743.697	1.19067	0.582633	2.0436	0.0409934
MDGA2	191.53	1.81877	0.926728	1.96257	0.0496961
MEI1	143.286	3.5631	1.36258	2.61497	0.00892363
MIR335	9.44826	4.3444	1.91267	2.27139	0.0231237
MIRLET7BHG	119.758	-1.83806	0.896349	-2.05061	0.0403053
MIRLET7D	8.85922	-3.13427	1.41141	-2.22066	0.0263739
MKI67P1	5.71485	-4.73824	2.27728	-2.08066	0.037465
MKRN2OS	74.2427	2.25723	1.0804	2.08925	0.0366849
MRPL57	1681.39	1.57312	0.678438	2.31874	0.0204091
MSMB	47.3057	2.14901	1.02128	2.10424	0.0353577
MT1X	3145.15	-1.09393	0.530533	-2.06194	0.0392131
MTCO1P12	201.918	3.20406	0.791623	4.04745	5.18e-05
MTCO2P22	15.4493	4.04606	1.73543	2.33145	0.0197296
MTCO3P31	175.765	7.13796	1.48167	4.81752	1.45e-06
MTND2P28	4123.5	2.8254	1.13782	2.48318	0.0130215
MTRNR2L8	65.4453	1.61829	0.752909	2.14938	0.0316039
MVB12A	527.986	-2.21976	1.02667	-2.1621	0.0306106
MXI1	2476.62	1.72982	0.841676	2.05521	0.0398589
MYBPC2	279.677	-1.93056	0.786585	-2.45436	0.0141136
MYL7	33.8969	-4.12284	1.01891	-4.04632	5.2e-05
MYRFL	61.7113	2.01166	1.01852	1.97508	0.0482595
MYRIP	429.539	2.05122	0.877939	2.3364	0.0194702
MZB1	137.385	2.73557	1.07142	2.55322	0.0106731
NAV2	7.35887	3.66817	1.70319	2.1537	0.0312635
NBPF11	266.191	-1.45473	0.714829	-2.03508	0.0418432
ND1	13451.3	2.96892	0.842701	3.5231	0.000426523
ND2	49625.4	2.69292	0.955732	2.81766	0.00483756
ND4	60066.1	2.61579	0.95252	2.74618	0.00602933
ND4L	1451.73	2.14285	1.01968	2.1015	0.0355974
ND5	97383.5	2.70093	1.03387	2.61244	0.00898995
ND6	10433.7	2.55338	0.871844	2.92871	0.00340373
NDOR1	340.04	-1.59044	0.75281	-2.11267	0.0346286
NECAB1	98.2372	2.56041	1.13724	2.25142	0.0243588
NFE2L3P2	65.9879	4.16151	1.17656	3.537	0.000404695
NHLRC4	22.9496	-2.20869	1.07181	-2.06071	0.039331
NOVA1	384.609	1.60275	0.761879	2.10368	0.0354065
NSDHL	926.583	1.75226	0.841265	2.08289	0.0372614
NTAN1P2	129.357	6.04412	1.243	4.86255	1.16e-06
OCM	7.34362	3.5738	1.77543	2.01292	0.0441235
ODAD1	104.299	-1.93925	0.841732	-2.30389	0.021229
OLFML2B	21.201	4.92562	1.54675	3.18449	0.0014501
OTOG	22.0903	-2.46283	1.23309	-1.99729	0.0457933
PARP10	32.5508	-2.39362	1.01301	-2.36289	0.018133
PARP4	1353.55	1.224	0.589846	2.07511	0.0379762
PAX1	46.4435	1.75837	0.748687	2.3486	0.018844
PCAT14	204.343	-1.73674	0.826259	-2.10193	0.0355595
PCDH18	9.63363	3.32696	1.38856	2.39599	0.0165756
PCDH8P1	22.3927	4.88567	1.61864	3.01839	0.00254126
PDE4B	577.154	2.03108	0.977143	2.07859	0.0376548
PDGFA	478.788	2.92878	1.25151	2.34019	0.019274
PEX6	579.424	-1.5097	0.663452	-2.27552	0.0228748
PIK3R5	37.7567	2.43833	1.22099	1.99701	0.0458238
PKD1	1163.54	-1.8785	0.942293	-1.99354	0.0462022
PKP1	58.4516	1.92252	0.805823	2.38579	0.0170425
PLBD1	273.825	3.95954	1.56775	2.52562	0.0115495
PLEKHG2	525.689	2.27394	0.958201	2.37314	0.0176377
PLSCR2	249.479	2.79556	1.28959	2.16779	0.0301744
POLN	15.6948	-2.38521	1.11448	-2.14021	0.032338
POLR1G	66.6481	1.88524	0.844948	2.23119	0.0256684
POU5F2	17.9414	-3.74313	1.284	-2.9152	0.00355463
PPL	100.926	-1.79428	0.884955	-2.02754	0.0426071
PRDM13	43.1164	3.63639	1.05433	3.44902	0.000562618
PRDX2P1	14.8283	-4.96379	2.10987	-2.35265	0.0186401
PROB1	54.7173	-2.06067	0.978635	-2.10566	0.0352343
PSME2P1	59.4207	-2.41779	0.946707	-2.55389	0.0106526
PTGIS	47.2369	4.23059	1.67315	2.52852	0.0114546
PTPRC	405.568	4.69543	1.85484	2.53145	0.0113593
PYY2	14.2095	4.11659	1.37092	3.0028	0.00267506
QRFPR	14.6561	3.19884	1.26911	2.52054	0.0117176
RAB34	48.7465	-2.17822	1.05367	-2.06727	0.0387091
RAB6D	315.583	1.83855	0.747848	2.45846	0.0139534
RADX	350.575	1.45207	0.708777	2.0487	0.0404914
RASAL3	36.3147	-2.16431	0.912501	-2.37185	0.0176994
RBFOX3	14.1066	3.3734	1.54354	2.1855	0.0288521
RBM43	15.3822	2.13809	1.00969	2.11757	0.0342113
RHPN1	1036.08	-2.06641	0.87874	-2.35156	0.0186947
RLN2	155.052	3.3924	1.05215	3.22426	0.001263
RN7SL434P	20.895	-3.59823	1.69001	-2.12912	0.0332446
RNA5SP195	17.4943	-2.94889	1.25043	-2.3583	0.0183589
RNFT1-DT	15.9999	-2.27495	1.1563	-1.96743	0.0491338
RNR1	53653.7	1.52086	0.610091	2.49284	0.0126727
RNU6-1188P	38.9945	4.9258	1.56223	3.15306	0.00161571
RNU6-353P	9.55305	6.18324	1.96467	3.14721	0.00164834
RNU6V	15.2355	2.82073	1.30753	2.15731	0.0309818
RNVU1-19	74.5697	2.38553	0.944067	2.52687	0.0115085
ROBO3	10.9416	-2.56141	1.23032	-2.08191	0.0373511
RPL13AP14	67.099	2.07138	1.02383	2.02317	0.0430556
RPL22P12	5.84774	3.79207	1.73224	2.18912	0.0285882
RPL23AP58	117.997	5.52404	1.69159	3.2656	0.00109234
RPL29P26	9.4069	2.87634	1.32748	2.16677	0.0302525
RPL31P18	64.4252	4.18754	1.58266	2.64588	0.0081479
RPL32P18	75.9622	1.86193	0.752821	2.47327	0.0133883
RPL34P10	66.6844	4.10212	1.64932	2.48715	0.012877
RPL34P31	5.08002	3.80758	1.88558	2.01931	0.0434546
RPL37P2	13.3692	2.72287	1.20707	2.25578	0.0240846
RPL39	1344.52	1.25406	0.634202	1.97738	0.0479984
RPL3L	59.8815	3.15542	0.920338	3.42854	0.000606835
RPS10P4	18.3285	-3.87921	1.52208	-2.54862	0.0108152
RPS26P11	46.3445	3.29155	1.50482	2.18734	0.0287177
RPS27AP13	6.98432	5.39732	2.19928	2.45413	0.0141227
RPSAP21	509.125	4.06746	1.51205	2.69003	0.00714455
RTN4R	74.5854	2.24807	0.730092	3.07916	0.00207586
S100A1	9.80871	2.79019	1.29816	2.14934	0.0316072
S100A2	16.3282	-2.647	1.25035	-2.11702	0.0342585
SAXO1	267.325	3.08446	1.3682	2.25439	0.0241716
SEMA3B	608.053	-1.80659	0.891643	-2.02614	0.0427505
SH2D5	22.8093	-2.62237	1.0896	-2.40672	0.0160965
SH3D21	755.845	-1.53503	0.746473	-2.05637	0.0397469
SLC10A3	237.804	1.30046	0.648714	2.00467	0.0449981
SLC16A3	311.64	-2.12815	0.986655	-2.15694	0.0310106
SLC25A15P4	8.00519	4.08945	1.99435	2.05051	0.0403143
SLC26A10	17.8067	-2.80842	1.1912	-2.35765	0.0183912
SLC2A3	12.9856	-2.57343	1.30421	-1.97317	0.048476
SLC35G2	103.543	2.09633	0.972038	2.15663	0.0310344
SLC43A2	8.01309	-3.21012	1.45187	-2.21103	0.0270338
SLC43A3	444.832	1.23771	0.626839	1.97453	0.0483213
SLC44A3-AS1	64.1346	3.83835	1.49805	2.56222	0.0104004
SLC5A10	16.6424	3.39445	1.62639	2.08711	0.0368785
SLC7A14	532.071	2.9487	1.47469	1.99954	0.0455505
SLC8A2	191.263	-1.98059	0.778561	-2.54391	0.0109619
SLCO1C1	13.2793	3.78317	1.81211	2.08772	0.0368232
SLCO4C1	37.0895	4.34219	1.48435	2.92532	0.00344105
SLITRK2	46.7294	1.95908	0.838841	2.33546	0.0195192
SLITRK4	31.7331	1.69714	0.840629	2.01889	0.0434985
SMIM28	54.6907	1.65767	0.750252	2.20948	0.0271412
SMIM31	101.484	3.53971	0.973431	3.63632	0.00027656
SMN1	12.9767	2.34887	1.16261	2.02033	0.0433487
SMPD4P2	138.09	2.96547	1.4266	2.0787	0.0376445
SNCB	534.322	-1.24562	0.558995	-2.22831	0.0258597
SNCG	584.706	-1.68767	0.644778	-2.61744	0.00885927
SNORD23	6.46414	-3.6673	1.76264	-2.08057	0.0374735
SNORD74	40.0967	3.34417	1.44652	2.31188	0.0207845
SNORD83A	13.2895	-2.632	1.32367	-1.98841	0.0467664
SNX10	234.937	1.3285	0.657032	2.02197	0.0431792
SOCS5P4	158.479	2.99334	1.33817	2.23689	0.0252936
SOX2-OT	41.3726	2.64776	1.19876	2.20875	0.027192
SP2	665.321	1.36409	0.590081	2.3117	0.0207944
SPOCK2	385.764	-1.40849	0.60498	-2.32816	0.0199038
STIM2-AS1	33.7877	2.03306	1.01519	2.00265	0.0452148
STK32C	116.011	-1.46306	0.72759	-2.01083	0.0443432
STON1	16.8849	2.60312	1.2192	2.13511	0.032752
SUGT1P3	251.316	2.94774	1.27096	2.3193	0.0203787
SVOPL	86.7826	2.93994	1.45356	2.02258	0.0431165
SYT10	13.5493	2.05199	1.01225	2.02716	0.0426464
SYTL3	35.4923	-2.05415	1.02613	-2.00184	0.045302
TAGLN	139.205	-1.8997	0.916476	-2.07283	0.0381883
TAMALIN	29.9747	-1.92623	0.942374	-2.04402	0.0409519
TBC1D10C	15.5709	-3.19649	1.19991	-2.66393	0.00772333
TDRD12	62.4213	4.80237	1.57656	3.0461	0.00231827
TFF1	4.93829	5.71185	2.02836	2.81599	0.00486264
TGM5	17.9676	-2.37514	1.08545	-2.18817	0.0286572
TMEM132A	709.181	-1.72454	0.840201	-2.05253	0.0401183
TNFAIP3	116.028	-1.89246	0.920046	-2.05692	0.0396935
TNFRSF18	198.529	-1.67376	0.81669	-2.04945	0.0404182
TPH1	146.072	2.221	1.04326	2.1289	0.0332628
TPI1P1	708.718	-1.4026	0.714717	-1.96246	0.0497088
TPSP2	19.9699	-2.55675	1.05345	-2.42702	0.0152235
TRADD	194.029	-1.59505	0.777518	-2.05147	0.0402214
TRIM29	73.3071	-1.98424	0.817013	-2.42866	0.0151548
TRNP	89.0742	2.32411	0.904991	2.5681	0.0102258
TRPM5	14.397	-3.46935	1.49826	-2.31558	0.0205811
TRPV3	70.4798	-1.80182	0.835461	-2.15668	0.0310309
TXNDC5	9.57908	-3.41187	1.41388	-2.41312	0.0158165
TYMP	195.337	-2.03145	0.871438	-2.33115	0.0197456
UBE2T	5896.44	1.60435	0.638419	2.51301	0.0119707
UCP3	35.7658	-2.10123	0.910954	-2.30662	0.021076
UGT2B11	17.1455	-2.59486	1.08847	-2.38395	0.0171277
UROD	3609.3	-1.27841	0.642843	-1.98867	0.0467373
UTP18	3289.69	-1.58737	0.671543	-2.36376	0.0180904
VCX3B	93.3977	-1.69504	0.807915	-2.09804	0.0359015
VIRMA-DT	173.166	2.78695	1.05044	2.65312	0.00797516
VMO1	21.8541	-2.91182	1.34445	-2.16581	0.0303256
VPS16	305.217	-1.9885	1.00357	-1.98142	0.0475441
WDFY3-AS2	60.4269	2.06858	0.898926	2.30117	0.021382
WT1	158.828	1.5332	0.733382	2.09059	0.0365649
YES1P1	4.0404	4.40896	1.93862	2.27428	0.0229493
YIPF2	582.945	-1.59006	0.767945	-2.07054	0.0384021
ZGLP1	55.8576	-1.79689	0.844229	-2.12844	0.0333003
ZGPAT	599.35	-1.88876	0.821923	-2.29798	0.021563
ZNF169	586.127	2.45488	1.00741	2.43681	0.0148173
ZNF396	487.281	1.66424	0.796088	2.09052	0.0365707
ZNF474-AS1	32.2626	4.92302	2.02851	2.42692	0.0152277
ZNF492	217.355	1.48863	0.68851	2.1621	0.0306103
ZNF493	436.435	2.10186	0.808943	2.59828	0.00936929
ZNF529-AS1	80.5656	1.50789	0.659214	2.28741	0.022172
ZNF674	224.332	2.43867	0.856947	2.84577	0.00443041
ZNF69	93.7569	1.78702	0.830453	2.15186	0.0314084
ZNF718	252.82	1.43836	0.700506	2.05332	0.040042
ZNF730	209.696	1.36423	0.638843	2.13546	0.0327232
ZNF786	297.166	1.14294	0.571197	2.00096	0.0453964
ZNF876P	111.724	2.05759	0.759941	2.70756	0.00677794
TMEM150C	162.684	1.3692	0.382351	3.58099	0.000342295
TMEM164	1308.65	0.924082	0.261023	3.54023	0.00039978
TMEM249	39.211	2.55396	0.693073	3.68498	0.00022872
TMEM265	1370.3	1.08435	0.339004	3.19863	0.00138082
TMEM74B	837.175	1.03758	0.27271	3.8047	0.000141976
TMSB4X	1307.26	-1.24835	0.234941	-5.31345	1.07567e-07
TMSB4XP8	72.9605	-1.74429	0.514301	-3.39157	0.00069493
TMTC1	587.976	-0.909847	0.269609	-3.3747	0.000738966
TNFAIP3	200.396	1.79509	0.351231	5.11086	3.20694e-07
TNK2	520.482	1.20635	0.332791	3.62495	0.000289021
TOX3	2097.56	-0.873591	0.269577	-3.24059	0.00119281
TRIM29	116.63	2.87225	0.42787	6.71292	1.90768e-11
TRIM72	22.7682	3.47547	1.02774	3.38167	0.000720461
TRPV3	125.238	1.61111	0.413017	3.90082	9.58659e-05
TSPAN5	569.217	1.15435	0.260403	4.43294	9.29586e-06
TSPAN8	9831.04	-0.752249	0.224127	-3.35635	0.000789783
TUBA3D	776.631	1.06326	0.250419	4.24594	2.17681e-05
UBE2T	7919.1	-1.07435	0.335666	-3.20065	0.00137116
UBXN8	496.84	-1.31337	0.334282	-3.92893	8.53262e-05
UGT2B15	96.86	-1.77058	0.514205	-3.44333	0.000574592
UTRN	299.852	1.12924	0.306488	3.68447	0.000229179
VMO1	39.6875	3.76217	1.03288	3.64241	0.0002701
VPS13A	2540.34	0.807373	0.232969	3.46559	0.000529075
VPS37D	161.946	1.53485	0.365186	4.20293	2.63483e-05
WFIKKN1	76.9253	1.81392	0.524673	3.45725	0.00054572
WNT7B	74.5024	2.26056	0.53319	4.23969	2.23826e-05
WNT9A	185.579	1.36666	0.351456	3.88856	0.000100841
WSB1	7397.58	0.895194	0.21814	4.10376	4.06486e-05
ZNF217	834.483	0.833194	0.258095	3.22825	0.00124551
ZNF385B	900.62	-1.83198	0.379204	-4.83111	1.35774e-06
ZNF554	791.241	1.22994	0.275791	4.45969	8.20787e-06
ZNF821	986.189	0.815578	0.254091	3.20978	0.00132835
ZNF853	71.1711	1.65063	0.50459	3.27124	0.00107077
ZSCAN18	1048.24	0.843261	0.244494	3.44901	0.000562649
